# Supplementary material for: UBE2C-induced crosstalk between mono- and polyubiquitination of SNAT2 promotes lymphatic metastasis in bladder cancer
Source: J Clin Invest. 2024 Jul 1;134(13):e179122. doi: 10.1172/JCI179122 (PMC11213464; doi:10.1172/JCI179122)
Supplement: Supporting data values [file jci-134-179122-s219.xlsx]

## Sheet: Figure 1B
patient number	age	log Bca	log NAT	age1(1,<65,0,>=65)	gender(1=male,0=female)	T stage	T stage	grade(1=high,0=low)	LN status(1=positive,0=negative)	OS m	DFS m	recurrence	death
1	76	8.01901	0.320298	0	1	T3N2MO	3	1	1	24	24	0	1
2	71	7.55263	3.25485	0	1	T4N0M0	4	1	0	44	44	0	1
3	65	7.14246	-0.42754	0	1	T4N0M0	4	1	0	60	60	0	0
4	75	6.97715	0.486098	0	0	T2aN0M0	2	0	0	16	16	0	0
5	76	6.57285	-0.02859	0	1	T1N0M0	1	1	1	33	3	1	1
6	53	6.18676	1.99104	1	1	T4	4	1	0	48	48	0	0
7	52	6.16797	-1.01257	1	1	T2bN0M0	2	1	0	30	24	0	0
8	52	6.08692	-0.02862	1	1	T1N0M0	1	1	0	34	8	0	1
9	76	6.07959	3.41336	0	1	T2N2M0	2	1	1	35	35	0	1
10	58	6.04782	0.29296	1	1	T3N0M0	3	1	1	12	12	0	1
11	73	5.88425	1.41728	1	0	T2b	2	1	0	12	12	0	0
12	63	5.76958	0.479673	0	1	T3aN0M0	3	1	1	24	24	0	1
13	75	5.69323	0.249859	0	1	T3a	3	1	1	36	36	0	0
14	68	5.64509	0.841326	0	1	T2b	2	1	0	56	56	0	0
15	51	5.60526	1.01699	1	1	T3N0M0	3	1	0	66	66	0	0
16	59	5.60203	-3.49079	1	1	T2bN0M0	2	1	0	12	12	0	0
17	74	5.35476	3.24553	0	1	T3bN0M0	3	1	1	24	24	0	1
18	48	5.34589	2.92354	1	1	T1N0M0	1	1	0	60	60	0	0
19	59	5.31983	1.73939	1	1	T3N0M0	3	1	0	24	24	0	1
20	66	5.30122	2.09496	0	1	T3N0M0	3	1	0	24	24	0	0
21	72	5.27461	-1.18264	0	1	T2aN1M0	2	1	1	36	36	0	1
22	54	5.21872	-0.49931	1	1	T3aN0M0	3	1	0	300	48	1	0
23	64	5.1902	0.616422	0	1	T2N0M0	2	1	0	27	12	0	1
24	29	5.13416	-0.79502	1	1	TaN0M0	a	1	1	36	36	0	1
25	71	5.10104	1.29862	0	1	T1N0M0	1	1	1	12	12	0	0
26	65	5.08902	-0.6729	0	1	T3bN2M0	3	1	1	24	24	0	1
27	49	4.99331	-0.25779	1	1	T1N0M0	1	0	0	24	24	0	0
28	59	4.989	1.48205	1	1	T1	1	1	0	6	6	0	0
29	92	4.95312	0.65545	0	0	T3bN0M0	3	1	1	60	51	1	1
30	64	4.94868	-1.11306	0	1	T2	2	1	0	14	14	0	0
31	70	4.92139	-0.64496	0	1	T1N0M0	1	1	0	24	10	0	0
32	62	4.8939	-1.51529	1	1	Tis	Tis	1	0	14	10	1	1
33	71	4.87749	2.12147	0	1	T1N0M0	1	1	1	24	24	0	0
34	60	4.86612	-2.0474	1	1	T2M0N0	2	1	0	24	24	0	0
35	63	4.84077	0.652415	0	1	T3N0M0	3	1	0	24	24	0	1
36	59	4.81534	-0.00518	1	1	T4N0M0	4	1	0	36	36	0	0
37	71	4.80586	0.887908	0	1	T4	4	1	1	36	36	0	0
38	53	4.79289	-4.8082	1	1	T3bN1M0	3	1	0	24	24	0	1
39	67	4.75823	-0.20202	0	1	T2N0M0	2	1	0	18	18	0	1
40	62	4.75689	0.010091	0	1	T2b	2	0	0	43	10	0	1
41	71	4.74092	0.150581	0	1	T1N0M0	1	1	1	24	24	0	0
42	42	4.72808	-0.45334	1	1	T1N0M0	1	1	0	48	24	1	1
43	67	4.70984	-0.57852	0	1	T1	1	1	0	63	33	0	0
44	71	4.65581	0.131936	0	1	T2aN0M0	2	1	0	26	22	1	1
45	70	4.60509	0.129487	0	1	T2a	2	1	1	60	60	0	0
46	62	4.58495	-0.04424	1	1	T2	2	1	0	144	144	0	0
47	32	4.58358	1.37929	1	1	TaN0M0	a	1	0	12	6	0	0
48	51	4.5802	-1.53776	1	1	T4aN0M0	4	1	0	60	60	0	0
49	69	4.57961	1.36263	0	1	T2bN0M0	2	1	1	92	84	1	1
50	74	4.57436	-1.33228	0	0	T2N0M0	2	1	0	60	60	0	0
51	53	4.5731	-2.37373	1	1	T2bN0M0	2	1	0	108	108	0	0
52	69	4.56948	-0.42248	0	1	T2N0M0	2	1	0	27	27	0	0
53	68	4.56715	-1.93744	0	1	T3	3	1	1	18	9	1	1
54	67	4.54735	2.81959	0	1	T2	2	1	0	60	60	0	0
55	48	4.48647	-0.55971	1	1	T3bN0M0	3	1	0	46	46	0	1
56	50	4.44521	-3.93795	1	1	T1N0M0	1	0	0	35	35	0	1
57	91	4.44333	0.889244	0	0	T3N0M0	3	1	1	13	13	0	0
58	71	4.44268	-4.43988	1	0	T2a	2	0	0	24	24	0	0
59	61	4.43892	-1.01544	1	1	T3a	3	1	0	8	6	1	1
60	60	4.43264	0.165092	1	1	T3N0M0	3	0	0	9	9	1	1
61	68	4.37648	5.36875	0	1	T3b	3	1	1	8	2	1	1
62	74	4.33843	-0.21088	0	0	T2b	2	1	0	36	36	0	1
63	75	4.30273	-0.85782	0	0	T3bN2M0	3	1	0	24	10	1	1
64	41	4.29926	0.517521	1	1	Tis	Tis	1	0	12	12	0	1
65	68	4.25806	1.07959	0	1	T4aN2M0	4	1	1	60	24	0	0
66	49	4.2537	-0.80559	1	1	T4N0M0	4	1	0	12	12	0	0
67	65	4.23897	-0.37218	0	1	T3bN0M0	3	1	0	36	36	0	0
68	42	4.23084	-1.20557	1	1	TaN0M0	a	1	0	60	60	0	1
69	67	4.20674	-1.63597	0	1	T1N0M0	1	1	1	84	84	0	0
70	70	4.20646	-1.12783	0	1	T3N0M0	3	1	0	14	12	1	1
71	47	4.20389	3.26269	1	1	Ta	a	1	0	24	24	0	0
72	53	4.20209	1.04706	1	1	T2N0M0	2	1	0	60	60	0	1
73	66	4.19471	-0.99616	0	1	T2	2	0	1	12	12	0	0
74	71	4.19197	-0.18779	0	1	T3N0M0	3	1	0	24	24	0	0
75	69	4.16338	-1.00374	0	1	Tis	Tis	0	0	66	66	0	1
76	60	4.15173	3.95256	1	1	T3b	3	1	0	1	1	0	0
77	66	4.10008	-2.47919	0	1	T4N2M0	4	1	1	18	18	0	0
78	59	4.09015	0.056464	1	1	T3aN2M0	3	1	0	60	60	0	1
79	65	4.088	-1.43649	0	1	T4N0M0	4	1	0	60	60	0	1
80	71	4.08443	-3.21242	1	0	T3b	3	1	0	13	13	0	0
81	65	4.08179	0.95185	0	1	T2bN0M0	2	1	1	24	12	1	0
82	73	4.05117	-0.84073	1	0	T3N0M0	3	1	0	36	36	0	1
83	59	4.04832	-0.89128	1	1	T4aN2M0	4	1	0	60	60	0	1
84	64	4.04724	0.203253	0	1	Tx	0	1	0	36	36	0	1
85	64	4.04457	-1.61151	0	1	T1NxM0	1	1	1	6	6	0	0
86	54	4.04444	0.692073	1	1	T3a	3	1	0	60	60	0	0
87	64	4.02801	-1.76201	0	1	T1N0M0	1	1	0	27	24	1	1
88	72	4.01093	-0.19283	1	0	T3	3	1	0	12	12	0	1
89	83	4.00618	1.88852	0	0	T1	1	1	1	65	58	0	0
90	60	3.99885	-0.95086	1	1	T0	0	1	0	17	17	0	0
91	47	3.98698	2.61915	1	1	T4bN0M0	4	1	0	24	24	0	0
92	65	3.9861	-1.4591	0	1	T1N0M0	1	1	0	60	54	1	1
93	63	3.96244	-0.44265	0	1	T1N0M0	1	1	1	18	15	1	1
94	61	3.93478	-0.86696	1	1	T3N0M0	3	0	0	74	74	0	0
95	60	3.93349	0.458007	1	1	T3b	3	1	0	15	12	1	1
96	72	3.91211	-1.35785	1	0	T1M0N0	1	0	0	43	43	0	0
97	63	3.90445	-1.0319	0	1	T1	1	1	1	27	13	0	1
98	54	3.89509	-2.9899	1	1	Ta	a	1	0	60	60	0	0
99	69	3.84694	0.738326	0	1	T3N0M1	3	1	0	16	16	0	0
100	62	3.83636	1.08921	0	1	T4aN0M0	4	1	0	36	24	0	0
101	61	3.82235	-0.28893	0	1	T3N1M0	3	1	1	39	6	1	1
102	50	3.76253	0.110697	1	1	T3bN0M0	3	0	0	22	22	0	0
103	50	3.75985	0.479925	1	1	T2aN1M0	2	0	0	48	48	0	1
104	63	3.75077	-2.48415	0	1	T1N0M0	1	1	0	31	26	0	0
105	60	3.72953	-0.41429	0	1	T1N0M0	1	1	1	216	204	1	1
106	62	3.66061	2.68153	0	1	T2	2	1	0	48	48	0	0
107	40	3.63402	-2.3886	1	1	T1N2M0	1	1	0	60	60	0	1
108	62	3.63356	2.81145	0	1	T1N0M0	1	1	0	60	60	0	1
109	81	3.61705	-0.52549	0	0	T1N0M0	1	1	1	6	6	0	0
110	46	3.59273	2.27858	1	1	T4aN2M0	4	1	0	12	12	0	1
111	56	3.57597	0.402927	1	1	T2N0M0	2	1	0	12	12	0	0
112	48	3.56229	-1.39335	1	1	T3b	3	1	0	6	6	0	0
113	57	3.55073	0.587954	0	1	T2N0M0	2	1	1	47	40	1	1
114	61	3.54627	0.879194	1	1	T3N2M0	3	1	0	6	6	0	1
115	68	3.54246	-2.6296	0	1	T3bN0M0	3	1	0	27	20	1	1
116	70	3.52062	-4.63658	0	1	T1N0M0	1	1	0	25	25	0	1
117	57	3.48742	0.944694	0	1	T3N1M0	3	1	1	41	40	1	1
118	46	3.48632	0.458692	1	1	T1	1	0	0	11	11	0	1
119	49	3.46951	-0.37512	1	1	T3a	3	1	0	14	4	1	1
120	60	3.45727	-0.39841	1	1	T4N2M0	4	1	0	12	12	0	0
121	51	3.45262	-3.59707	0	1	T1N0M0	1	1	1	45	45	0	0
122	73	3.44317	-1.48433	1	0	T4a	4	1	0	8	5	1	1
123	43	3.43774	1.99584	1	1	T2N0M0	2	1	0	12	12	0	0
124	58	3.43041	0.471294	1	1	T3N0M0	3	1	0	24	24	0	0
125	48	3.39778	2.25599	0	1	T1N0M0	1	1	1	42	20	0	0
126	60	3.37628	-0.42805	1	1	T1N0M0	1	0	0	26	10	1	0
127	64	3.37496	0.238469	0	1	T4	4	1	0	6	6	0	0
128	55	3.37065	0.691095	1	1	T1N0M0	1	1	0	24	24	0	0
129	46	3.3702	-0.40539	0	1	T1N0M0	1	1	1	29	29	0	0
130	38	3.33792	-0.95953	1	1	Tx	0	1	0	12	12	0	1
131	59	3.33571	0.007913	1	1	T3N1M0	3	1	0	48	48	0	1
132	71	3.33413	-1.13072	1	0	T1	1	0	0	16	16	0	0
133	79	3.27563	0.928779	1	0	T2bN0M0	2	1	1	29	29	0	1
134	64	3.26855	3.84853	0	1	T2b	2	0	0	48	40	0	0
135	45	3.26002	-0.86422	1	1	T3a	3	1	0	72	72	0	0
136	61	3.23765	-1.77392	1	1	T2b	2	1	0	143	143	0	1
137	46	3.20636	0.572473	1	1	T4aN0M0	4	1	1	50	45	1	0
138	55	3.19371	1.82915	1	1	T3	3	1	0	24	24	0	0
139	57	3.18475	-1.07993	1	1	T2N0M0	2	0	0	16	16	0	1
140	63	3.18042	1.52925	0	1	T3bN0M0	3	1	0	12	12	0	0
141	44	3.1324	-0.94517	1	1	T1	1	1	1	32	32	0	0
142	68	3.1216	-0.29228	0	1	T2aN0M0	2	1	0	48	48	0	0
143	68	3.06194	-0.54835	0	1	Ta	a	0	0	291	291	0	1
144	66	3.05778	0.336104	0	1	T4N0M0	4	1	1	36	6	0	1
145	42	3.00664	0.673317	1	1	T4aN2M1	4	1	1	32	32	0	1
146	74	2.98427	0.074588	0	0	Ta	a	1	0	5	5	0	0
147	65	2.98025	-0.03333	0	1	T4N0M0	4	1	0	26	26	0	0
148	57	2.97658	2.88682	1	1	T4N3M1	4	1	0	44	19	1	1
149	39	2.97463	-0.81733	1	1	T2bN1M0	2	1	1	46	45	1	0
150	65	2.97283	-1.24788	0	1	T2N0M0	2	0	0	41	41	0	0
151	51	2.95658	-0.52189	1	1	T3	3	1	0	10	10	0	0
152	63	2.95654	2.99304	0	1	T3N0M0	3	1	0	41	40	1	0
153	34	2.94088	-0.30585	1	1	T3N2M0	3	1	1	3	3	0	1
154	37	2.94082	2.18738	1	1	T1N0M0	1	1	0	38	15	0	1
155	51	2.92459	0.857739	1	1	T3N0M0	3	1	0	69	67	0	0
156	73	2.91782	0.53531	1	0	T1	1	1	0	32	31	1	1
157	30	2.88698	0.160021	1	1	T2N0M0	2	1	1	50	12	1	1
158	62	2.87914	-1.15379	1	1	T3N0M0	3	1	0	47	47	0	0
159	71	2.85489	2.71693	0	1	T4bN2M0	4	1	0	16	16	0	0
160	37	2.8545	-0.53336	1	1	T1	1	1	0	32	32	0	0
161	90	2.84986	-1.93204	1	1	T2bN0M0	2	1	1	6	5	1	1
162	56	2.83794	-0.19418	1	1	T1	1	1	0	13	13	0	0
163	85	2.83404	1.44269	1	1	T2bN2M0	2	1	1	28	28	0	1
164	41	2.82813	-3.62889	1	1	T4a	4	1	0	12	12	0	0
165	75	2.81935	1.86949	0	0	T1M0N0	1	1	0	9	9	0	1
166	73	2.79632	0.996275	0	0	TxN0M0	0	1	0	4	4	0	1
167	56	2.79512	-1.82422	1	1	T2a	2	1	0	65	64	0	0
168	67	2.78516	3.09355	0	1	T0N0M0	0	1	0	60	60	0	0
169	48	2.77667	-0.66451	1	1	T2b	2	0	0	13	12	1	0
170	82	2.77086	2.72445	1	1	T0N0M0	0	1	1	47	43	0	0
171	40	2.76882	3.05863	1	1	T2bN0M0	2	1	0	44	40	1	1
172	75	2.74317	-3.20217	0	0	T2N0M0	2	1	0	34	31	1	1
173	68	2.73899	0.227024	0	1	T1N0M0	1	0	0	57	57	0	0
174	68	2.71198	-1.75162	0	1	T1	1	1	0	53	41	1	0
175	72	2.69123	-0.06727	1	0	T3	3	1	0	86	46	0	0
176	68	2.69008	-0.75673	0	1	T2N0MO	2	1	0	61	58	0	0
177	81	2.68829	0.210443	1	1	T2N0M0	2	1	1	19	19	0	0
178	63	2.68009	-1.46594	0	1	T1	1	1	0	60	40	0	0
179	66	2.67787	0.147155	0	1	T3N0M0	3	1	0	4	2	1	1
180	70	2.665	-0.6187	0	1	T3bN0M0	3	1	0	60	60	0	0
181	51	2.65693	-1.47805	1	1	T2N0M0	2	1	0	129	129	0	0
182	73	2.65446	-0.27266	0	0	T3bN0M0	3	1	0	60	60	0	0
183	67	2.65111	0.267599	0	1	T1N0M0	1	1	0	12	9	1	0
184	81	2.64326	-0.30641	1	1	T4aN2M0	4	1	1	57	57	0	0
185	74	2.63263	-0.44568	0	0	T3a	3	0	0	50	48	0	0
186	60	2.63198	-1.91336	1	1	T1N0M0	1	1	0	48	48	0	0
187	55	2.62464	-2.90412	1	1	T1N0M1	1	1	0	12	12	0	0
188	70	2.61142	-1.15418	0	1	T4aN0M0	4	0	0	48	48	0	0
189	68	2.58041	3.8853	0	1	T1	1	1	0	48	48	0	0
190	65	2.57428	1.15337	0	1	T3	3	1	0	12	12	0	0
191	77	2.57288	-0.18256	1	0	T3	3	1	1	48	48	0	0
192	50	2.56305	-0.22619	1	1	T2N0M0	2	1	0	5	5	0	0
193	67	2.55997	0.15303	0	1	T3aN0M0	3	1	0	48	24	0	0
194	56	2.54695	-1.25335	1	1	T4aN3M0	4	1	0	228	228	0	0
195	61	2.53845	-0.33874	1	1	Tis	Tis	1	0	6	6	0	0
196	55	2.52521	1.90492	1	1	T4aN3M0	4	1	0	48	48	0	0
197	57	2.5189	0.841861	1	1	T0N0M0	0	1	0	48	48	0	0
198	80	2.50561	0.844754	1	1	T4aN0M0	4	1	1	38	38	0	0
199	70	2.4655	-2.26438	0	1	T3a	3	1	0	4	4	0	0
200	69	2.45655	1.85755	0	1	Ta	a	1	0	7	7	0	0
201	57	2.44548	-2.35365	1	1	T2N0M0	2	0	0	13	12	1	0
202	66	2.4413	2.32481	0	1	TaN0M0	a	1	0	57	57	0	0
203	38	2.42351	-1.73772	1	1	T3bN2M0	3	1	0	6	6	0	0
204	61	2.38561	0.926514	1	1	T1N0M0	1	1	0	63	63	0	0
205	80	2.38106	-0.05097	1	1	T3bN0M0	3	1	1	16	12	1	1
206	42	2.33195	-0.86569	1	1	T1N0M0	1	1	0	31	24	1	1
207	67	2.32524	-3.42705	0	1	T2b	2	1	0	4	4	0	0
208	75	2.3187	-1.37488	0	0	T4aN0M0	4	1	0	29	29	0	0
209	65	2.31007	1.34498	0	1	T2N0M0	2	1	0	3	3	0	0
210	67	2.28403	0.290019	0	1	T4N0M0	4	1	0	53	53	0	0
211	54	2.27834	-0.50353	1	1	T2N2M0	2	1	0	33	33	0	1
212	80	2.27478	0.44081	1	1	T4aN0M0	4	1	1	65	65	0	0
213	58	2.25867	-1.92242	1	1	T1N0M0	1	1	0	44	44	0	1
214	61	2.2571	-0.49549	1	1	T2	2	1	0	48	48	0	0
215	46	2.25408	-1.13141	1	1	T2aN0M0	2	1	0	58	58	0	0
216	67	2.24934	2.27142	0	1	T2N0M0	2	1	0	49	49	0	0
217	59	2.22353	-0.1569	1	1	T3N3M0	3	1	0	11	8	1	1
218	67	2.18735	-1.92628	0	1	T2	2	1	0	8	8	0	0
219	80	2.17642	-0.76045	1	1	T1N0M0	1	1	1	41	41	0	0
220	68	2.16597	-1.63718	0	1	T2	2	1	0	12	12	0	0
221	56	2.16089	-0.16205	1	1	T1M0N0	1	1	0	48	48	0	0
222	60	2.15443	3.05084	1	1	T4	4	1	0	50	50	0	0
223	76	2.12926	1.42514	0	0	T1N0M0	1	0	0	15	15	0	0
224	66	2.12461	0.508438	0	1	T3N0M0	3	1	0	68	68	0	1
225	58	2.11421	1.32081	1	1	T2bN0M0	2	0	0	48	48	0	0
226	79	2.10895	-1.19287	1	1	T3N3M0	3	1	1	10	10	0	1
227	63	2.10339	-0.56391	0	1	T3b	3	0	0	24	24	0	0
228	55	2.05736	-0.66372	1	1	T2b	2	1	0	22	22	0	0
229	65	2.053	-0.06102	0	1	T3N0M0	3	1	0	27	27	0	0
230	65	2.05161	-0.15841	0	1	T2b	2	0	0	32	32	0	0
231	53	2.02717	1.47221	1	1	T4aN3M0	4	1	0	48	48	0	0
232	56	2.02631	-0.09268	1	1	T1N0M0	1	1	0	118	118	0	0
233	78	2.00092	-0.82765	1	1	T3bN0M0	3	1	1	32	32	0	1
234	67	1.9943	-2.29686	0	1	T3aN1M0	3	1	0	206	206	0	0
235	66	1.97895	-1.31697	0	1	TaN0M0	a	1	0	65	65	0	0
236	74	1.97795	-5.84612	0	0	T3N2MO	3	0	0	42	42	0	0
237	75	1.94354	-1.12193	0	0	T1NxM0	1	1	0	41	41	0	1
238	75	1.92167	1.65994	0	0	T4bN1M0	4	0	0	48	48	0	1
239	56	1.90042	-0.18402	1	1	T1N0M0	1	1	0	24	24	0	0
240	78	1.86486	0.321805	1	1	TaN0M0	a	1	1	19	19	0	1
241	62	1.86038	1.85961	1	1	T1	1	1	0	13	9	1	1
242	69	1.8586	1.98862	0	1	T1N1M0	1	0	0	159	159	0	0
243	61	1.85407	0.31571	1	1	T1N0M0	1	1	0	34	34	0	1
244	69	1.84978	0.445938	0	1	T1	1	1	0	57	57	0	0
245	56	1.82064	0.685391	1	1	T4aN2M0	4	1	0	59	59	0	0
246	65	1.77511	1.89356	0	1	T4aN0M0	4	0	0	55	55	0	1
247	78	1.76064	-1.71322	1	1	TxN0M0	0	1	1	24	24	0	0
248	62	1.75808	0.170456	1	1	T2N0M0	2	1	0	25	25	0	0
249	50	1.74121	-1.12016	1	1	T3bN0M0	3	0	0	29	29	0	0
250	64	1.72741	-1.22919	0	1	T2bN0M0	2	0	0	38	38	0	0
251	56	1.70013	0.847593	1	1	T1	1	1	0	42	42	0	1
252	55	1.67019	-1.9753	1	1	T1	1	1	0	69	45	0	0
253	70	1.64114	-0.21821	0	1	T2bN0M0	2	1	0	60	57	0	0
254	77	1.63385	-0.4518	1	0	T2	2	1	1	48	48	0	1
255	74	1.59251	-1.69969	0	0	T1N0M0	1	0	0	103	24	0	0
256	46	1.54899	0.885973	1	1	T4aN0M0	4	1	0	36	36	0	0
257	66	1.54359	-2.69175	0	1	T2a	2	1	0	7	7	0	0
258	54	1.54088	-2.20569	1	1	T2	2	1	0	17	17	0	0
259	70	1.52145	-2.08075	0	1	TaN0M0	a	0	0	24	24	0	0
260	48	1.51873	0.231624	1	1	TisN0M0	Tis	1	0	19	19	0	1
261	77	1.51617	-0.30627	1	1	T3N2M0	3	1	1	7	7	0	0
262	68	1.49747	1.60267	0	1	T2a	2	1	0	16	16	0	0
263	70	1.49537	-0.22152	0	1	T3N0M0	3	1	0	47	47	0	0
264	63	1.48867	3.38999	0	1	T1N0M0	1	1	0	42	42	0	1
265	6	1.43406	2.20765	1	1	Ta	a	1	0	13	13	0	0
266	67	1.40962	-1.35188	0	1	T3bN2M0	3	1	0	37	37	0	0
267	75	1.36821	-0.83771	0	0	T3N0M0	3	1	0	28	28	0	0
268	77	1.36733	-2.42483	1	1	T2N0M0	2	1	1	25	25	0	0
269	64	1.366	0.419499	0	1	Ta	a	0	0	63	63	0	0
270	68	1.35638	1.47283	0	1	T1N0M0	1	0	0	46	46	0	0
271	64	1.35127	2.1266	0	1	TisN0M0	Tis	1	0	26	26	0	0
272	66	1.34776	0.422765	0	1	T3b	3	1	0	22	22	0	1
273	65	1.31306	-3.89812	0	1	T1N0M0	1	1	0	12	12	0	0
274	74	1.31041	-2.24996	0	0	TisN0M0	Tis	1	0	46	30	0	0
275	77	1.28013	-2.66639	1	1	T3	3	1	1	7	7	0	1
276	66	1.23564	-2.71791	0	1	T1N0M0	1	1	0	12	12	0	1
277	48	1.22634	0.559726	1	1	T2bN0M0	2	1	0	45	45	0	0
278	57	1.16274	0.548587	1	1	TaN0M0	a	1	0	83	83	0	1
279	73	1.15865	2.78814	0	0	T0N0M0	0	0	0	24	24	0	0
280	57	1.08957	2.512	1	1	T4aN2M0	4	1	0	26	26	0	0
281	55	1.06034	-0.70869	1	1	T1N0M0	1	1	0	49	49	0	0
282	77	1.0544	2.35224	1	1	T3bN2M0	3	1	1	28	28	0	1
283	74	1.05285	-2.37716	0	0	Ta	a	1	0	42	42	0	0
284	60	0.969841	1.09169	1	1	T1	1	1	0	25	24	0	0
285	56	0.944304	0.604437	1	1	T3a	3	1	0	36	36	0	0
286	64	0.902064	-3.11424	0	1	tis	Tis	1	0	8	8	0	0
287	62	0.881913	-0.07573	1	1	T3NOMO	3	1	0	56	56	0	0
288	73	0.873934	-1.34589	0	0	T2N0M0	2	1	0	12	12	0	0
289	77	0.837638	0.9144	1	1	T3bN2M0	3	1	1	9	5	0	0
290	64	0.808201	1.37142	0	1	T3N2M0	3	1	0	8	8	0	0
291	62	0.775915	1.08484	1	1	T3aN0M0	3	1	0	22	22	0	0
292	60	0.652002	1.99686	1	1	T1N0M0	1	0	0	24	24	0	1
293	58	0.61633	-1.39283	1	1	T0M0N0	0	1	0	48	48	0	0
294	43	0.564422	-2.12323	1	1	T1M0N0	1	1	0	70	70	0	0
295	66	0.559998	1.77506	0	1	T1N0M0	1	1	0	10	10	0	1
296	77	0.550743	2.73268	1	1	T2N0M0	2	1	1	39	30	0	0
297	67	0.548492	1.26907	0	1	T4a	4	1	0	31	31	0	0
298	71	0.523309	-0.28795	0	1	Tis	Tis	1	0	45	45	0	0
299	52	0.517414	1.1831	1	1	T2N1M1	2	1	0	9	9	0	1
300	70	0.381634	-0.11954	0	1	Tis	Tis	1	0	14	14	0	0
301	63	0.239015	1.33895	0	1	T1N0M0	1	0	0	42	39	1	0
302	71	0.199768	1.12546	0	1	T1N0M0	1	0	0	66	66	0	0
303	76	0.11906	-1.85298	1	1	T4N0M0	4	0	1	39	39	0	0
304	68	0.033933	-2.2491	0	1	T4aN2MO	4	0	0	33	33	0	0
305	71	0.008882	0.97601	1	0	T2N0M0	2	0	0	31	22	1	1
306	61	0.005384	1.48643	1	1	T3N0M0	3	1	0	27	27	0	0
307	54	-0.01435	3.01342	1	1	T3bN0M0	3	1	0	20	20	0	0
308	56	-0.06135	2.74758	1	1	T1M0N0	1	1	0	29	29	0	0
309	68	-0.07482	2.4521	0	1	TisN0M0	Tis	1	0	68	67	0	0
310	76	-0.11892	2.91789	1	1	T2N0M0	2	1	1	48	48	0	0
311	73	-0.22218	0.734945	1	0	T4N2M0	4	1	0	13	13	0	0
312	73	-0.31972	0.879115	0	0	T2	2	0	0	20	14	0	1
313	71	-0.42963	0.300219	1	0	TisN1M0	Tis	0	0	84	84	0	0
314	51	-0.4911	2.27233	1	1	T4N2M0	4	1	0	11	11	0	0
315	58	-0.53211	2.56315	1	1	T1N0M0	1	1	0	12	12	0	1
316	62	-0.55112	-1.4385	0	1	T2	2	1	0	18	18	0	0
317	51	-0.59893	0.361375	1	1	T1N0M0	1	1	0	73	72	0	0
318	63	-0.83679	-1.32099	0	1	Ta	0	1	0	15	15	0	0
319	60	-0.92968	3.01795	1	1	T2b	2	1	0	30	30	0	0
320	64	-1.54632	-1.8194	0	1	T3N1M0	3	0	0	15	15	0	0
321	47	-1.91445	-1.5807	1	1	T0	0	1	0	46	46	0	0
322	60	-2.11686	-1.22777	1	1	T1	1	1	0	25	25	0	0
323	47	-3.33512	0.361063	1	1	T1	1	1	0	39	28	1	0

## Sheet: Figure 1D
NAT (n = 30)	BCa (n = 30)
0.250951	2.15144
0.414966	1.00939
0.499522	1.14786
0.579901	1.84674
0.571518	2.05482
0.517346	1.38244
0.935848	1.62109
0.38931	1.24639
0.374593	1.21465
0.302938	1.3798
0.613527	1.92715
0.763073	1.01999
0.47108	1.40633
0.515527	1.83168
0.417956	1.5254
0.56756	1.68691
0.99584	0.98259
0.62267	1.83076
0.457704	1.50036
0.616059	1.95202
0.601337	1.42804
0.160671	1.81812
0.497868	1.52154
0.81425	1.37831
0.392861	1.29653
0.499257	1.51202
0.237975	1.55372
0.822876	1.5256
0.133345	1.42271
0.281348	1.77055

## Sheet: Figure 1E
patient number	age	log Bca	log NAT	age1(1,<65,0,>=65)	gender(1=male,0=female)	T stage	T stage	grade(1=high,0=low)	LN status(1=positive,0=negative)	OS m	DFS m	recurrence	death
1	76	8.01901	0.320298	0	1	T3N2MO	3	1	1	24	24	0	1
2	71	7.55263	3.25485	0	1	T4N0M0	4	1	0	44	44	0	1
3	65	7.14246	-0.42754	0	1	T4N0M0	4	1	0	60	60	0	0
4	75	6.97715	0.486098	0	0	T2aN0M0	2	0	0	16	16	0	0
5	76	6.57285	-0.02859	0	1	T1N0M0	1	1	1	33	3	1	1
6	53	6.18676	1.99104	1	1	T4	4	1	0	48	48	0	0
7	52	6.16797	-1.01257	1	1	T2bN0M0	2	1	0	30	24	0	0
8	52	6.08692	-0.02862	1	1	T1N0M0	1	1	0	34	8	0	1
9	76	6.07959	3.41336	0	1	T2N2M0	2	1	1	35	35	0	1
10	58	6.04782	0.29296	1	1	T3N0M0	3	1	1	12	12	0	1
11	73	5.88425	1.41728	1	0	T2b	2	1	0	12	12	0	0
12	63	5.76958	0.479673	0	1	T3aN0M0	3	1	1	24	24	0	1
13	75	5.69323	0.249859	0	1	T3a	3	1	1	36	36	0	0
14	68	5.64509	0.841326	0	1	T2b	2	1	0	56	56	0	0
15	51	5.60526	1.01699	1	1	T3N0M0	3	1	0	66	66	0	0
16	59	5.60203	-3.49079	1	1	T2bN0M0	2	1	0	12	12	0	0
17	74	5.35476	3.24553	0	1	T3bN0M0	3	1	1	24	24	0	1
18	48	5.34589	2.92354	1	1	T1N0M0	1	1	0	60	60	0	0
19	59	5.31983	1.73939	1	1	T3N0M0	3	1	0	24	24	0	1
20	66	5.30122	2.09496	0	1	T3N0M0	3	1	0	24	24	0	0
21	72	5.27461	-1.18264	0	1	T2aN1M0	2	1	1	36	36	0	1
22	54	5.21872	-0.49931	1	1	T3aN0M0	3	1	0	300	48	1	0
23	64	5.1902	0.616422	0	1	T2N0M0	2	1	0	27	12	0	1
24	29	5.13416	-0.79502	1	1	TaN0M0	a	1	1	36	36	0	1
25	71	5.10104	1.29862	0	1	T1N0M0	1	1	1	12	12	0	0
26	65	5.08902	-0.6729	0	1	T3bN2M0	3	1	1	24	24	0	1
27	49	4.99331	-0.25779	1	1	T1N0M0	1	0	0	24	24	0	0
28	59	4.989	1.48205	1	1	T1	1	1	0	6	6	0	0
29	92	4.95312	0.65545	0	0	T3bN0M0	3	1	1	60	51	1	1
30	64	4.94868	-1.11306	0	1	T2	2	1	0	14	14	0	0
31	70	4.92139	-0.64496	0	1	T1N0M0	1	1	0	24	10	0	0
32	62	4.8939	-1.51529	1	1	Tis	Tis	1	0	14	10	1	1
33	71	4.87749	2.12147	0	1	T1N0M0	1	1	1	24	24	0	0
34	60	4.86612	-2.0474	1	1	T2M0N0	2	1	0	24	24	0	0
35	63	4.84077	0.652415	0	1	T3N0M0	3	1	0	24	24	0	1
36	59	4.81534	-0.00518	1	1	T4N0M0	4	1	0	36	36	0	0
37	71	4.80586	0.887908	0	1	T4	4	1	1	36	36	0	0
38	53	4.79289	-4.8082	1	1	T3bN1M0	3	1	0	24	24	0	1
39	67	4.75823	-0.20202	0	1	T2N0M0	2	1	0	18	18	0	1
40	62	4.75689	0.010091	0	1	T2b	2	0	0	43	10	0	1
41	71	4.74092	0.150581	0	1	T1N0M0	1	1	1	24	24	0	0
42	42	4.72808	-0.45334	1	1	T1N0M0	1	1	0	48	24	1	1
43	67	4.70984	-0.57852	0	1	T1	1	1	0	63	33	0	0
44	71	4.65581	0.131936	0	1	T2aN0M0	2	1	0	26	22	1	1
45	70	4.60509	0.129487	0	1	T2a	2	1	1	60	60	0	0
46	62	4.58495	-0.04424	1	1	T2	2	1	0	144	144	0	0
47	32	4.58358	1.37929	1	1	TaN0M0	a	1	0	12	6	0	0
48	51	4.5802	-1.53776	1	1	T4aN0M0	4	1	0	60	60	0	0
49	69	4.57961	1.36263	0	1	T2bN0M0	2	1	1	92	84	1	1
50	74	4.57436	-1.33228	0	0	T2N0M0	2	1	0	60	60	0	0
51	53	4.5731	-2.37373	1	1	T2bN0M0	2	1	0	108	108	0	0
52	69	4.56948	-0.42248	0	1	T2N0M0	2	1	0	27	27	0	0
53	68	4.56715	-1.93744	0	1	T3	3	1	1	18	9	1	1
54	67	4.54735	2.81959	0	1	T2	2	1	0	60	60	0	0
55	48	4.48647	-0.55971	1	1	T3bN0M0	3	1	0	46	46	0	1
56	50	4.44521	-3.93795	1	1	T1N0M0	1	0	0	35	35	0	1
57	91	4.44333	0.889244	0	0	T3N0M0	3	1	1	13	13	0	0
58	71	4.44268	-4.43988	1	0	T2a	2	0	0	24	24	0	0
59	61	4.43892	-1.01544	1	1	T3a	3	1	0	8	6	1	1
60	60	4.43264	0.165092	1	1	T3N0M0	3	0	0	9	9	1	1
61	68	4.37648	5.36875	0	1	T3b	3	1	1	8	2	1	1
62	74	4.33843	-0.21088	0	0	T2b	2	1	0	36	36	0	1
63	75	4.30273	-0.85782	0	0	T3bN2M0	3	1	0	24	10	1	1
64	41	4.29926	0.517521	1	1	Tis	Tis	1	0	12	12	0	1
65	68	4.25806	1.07959	0	1	T4aN2M0	4	1	1	60	24	0	0
66	49	4.2537	-0.80559	1	1	T4N0M0	4	1	0	12	12	0	0
67	65	4.23897	-0.37218	0	1	T3bN0M0	3	1	0	36	36	0	0
68	42	4.23084	-1.20557	1	1	TaN0M0	a	1	0	60	60	0	1
69	67	4.20674	-1.63597	0	1	T1N0M0	1	1	1	84	84	0	0
70	70	4.20646	-1.12783	0	1	T3N0M0	3	1	0	14	12	1	1
71	47	4.20389	3.26269	1	1	Ta	a	1	0	24	24	0	0
72	53	4.20209	1.04706	1	1	T2N0M0	2	1	0	60	60	0	1
73	66	4.19471	-0.99616	0	1	T2	2	0	1	12	12	0	0
74	71	4.19197	-0.18779	0	1	T3N0M0	3	1	0	24	24	0	0
75	69	4.16338	-1.00374	0	1	Tis	Tis	0	0	66	66	0	1
76	60	4.15173	3.95256	1	1	T3b	3	1	0	1	1	0	0
77	66	4.10008	-2.47919	0	1	T4N2M0	4	1	1	18	18	0	0
78	59	4.09015	0.056464	1	1	T3aN2M0	3	1	0	60	60	0	1
79	65	4.088	-1.43649	0	1	T4N0M0	4	1	0	60	60	0	1
80	71	4.08443	-3.21242	1	0	T3b	3	1	0	13	13	0	0
81	65	4.08179	0.95185	0	1	T2bN0M0	2	1	1	24	12	1	0
82	73	4.05117	-0.84073	1	0	T3N0M0	3	1	0	36	36	0	1
83	59	4.04832	-0.89128	1	1	T4aN2M0	4	1	0	60	60	0	1
84	64	4.04724	0.203253	0	1	Tx	0	1	0	36	36	0	1
85	64	4.04457	-1.61151	0	1	T1NxM0	1	1	1	6	6	0	0
86	54	4.04444	0.692073	1	1	T3a	3	1	0	60	60	0	0
87	64	4.02801	-1.76201	0	1	T1N0M0	1	1	0	27	24	1	1
88	72	4.01093	-0.19283	1	0	T3	3	1	0	12	12	0	1
89	83	4.00618	1.88852	0	0	T1	1	1	1	65	58	0	0
90	60	3.99885	-0.95086	1	1	T0	0	1	0	17	17	0	0
91	47	3.98698	2.61915	1	1	T4bN0M0	4	1	0	24	24	0	0
92	65	3.9861	-1.4591	0	1	T1N0M0	1	1	0	60	54	1	1
93	63	3.96244	-0.44265	0	1	T1N0M0	1	1	1	18	15	1	1
94	61	3.93478	-0.86696	1	1	T3N0M0	3	0	0	74	74	0	0
95	60	3.93349	0.458007	1	1	T3b	3	1	0	15	12	1	1
96	72	3.91211	-1.35785	1	0	T1M0N0	1	0	0	43	43	0	0
97	63	3.90445	-1.0319	0	1	T1	1	1	1	27	13	0	1
98	54	3.89509	-2.9899	1	1	Ta	a	1	0	60	60	0	0
99	69	3.84694	0.738326	0	1	T3N0M1	3	1	0	16	16	0	0
100	62	3.83636	1.08921	0	1	T4aN0M0	4	1	0	36	24	0	0
101	61	3.82235	-0.28893	0	1	T3N1M0	3	1	1	39	6	1	1
102	50	3.76253	0.110697	1	1	T3bN0M0	3	0	0	22	22	0	0
103	50	3.75985	0.479925	1	1	T2aN1M0	2	0	0	48	48	0	1
104	63	3.75077	-2.48415	0	1	T1N0M0	1	1	0	31	26	0	0
105	60	3.72953	-0.41429	0	1	T1N0M0	1	1	1	216	204	1	1
106	62	3.66061	2.68153	0	1	T2	2	1	0	48	48	0	0
107	40	3.63402	-2.3886	1	1	T1N2M0	1	1	0	60	60	0	1
108	62	3.63356	2.81145	0	1	T1N0M0	1	1	0	60	60	0	1
109	81	3.61705	-0.52549	0	0	T1N0M0	1	1	1	6	6	0	0
110	46	3.59273	2.27858	1	1	T4aN2M0	4	1	0	12	12	0	1
111	56	3.57597	0.402927	1	1	T2N0M0	2	1	0	12	12	0	0
112	48	3.56229	-1.39335	1	1	T3b	3	1	0	6	6	0	0
113	57	3.55073	0.587954	0	1	T2N0M0	2	1	1	47	40	1	1
114	61	3.54627	0.879194	1	1	T3N2M0	3	1	0	6	6	0	1
115	68	3.54246	-2.6296	0	1	T3bN0M0	3	1	0	27	20	1	1
116	70	3.52062	-4.63658	0	1	T1N0M0	1	1	0	25	25	0	1
117	57	3.48742	0.944694	0	1	T3N1M0	3	1	1	41	40	1	1
118	46	3.48632	0.458692	1	1	T1	1	0	0	11	11	0	1
119	49	3.46951	-0.37512	1	1	T3a	3	1	0	14	4	1	1
120	60	3.45727	-0.39841	1	1	T4N2M0	4	1	0	12	12	0	0
121	51	3.45262	-3.59707	0	1	T1N0M0	1	1	1	45	45	0	0
122	73	3.44317	-1.48433	1	0	T4a	4	1	0	8	5	1	1
123	43	3.43774	1.99584	1	1	T2N0M0	2	1	0	12	12	0	0
124	58	3.43041	0.471294	1	1	T3N0M0	3	1	0	24	24	0	0
125	48	3.39778	2.25599	0	1	T1N0M0	1	1	1	42	20	0	0
126	60	3.37628	-0.42805	1	1	T1N0M0	1	0	0	26	10	1	0
127	64	3.37496	0.238469	0	1	T4	4	1	0	6	6	0	0
128	55	3.37065	0.691095	1	1	T1N0M0	1	1	0	24	24	0	0
129	46	3.3702	-0.40539	0	1	T1N0M0	1	1	1	29	29	0	0
130	38	3.33792	-0.95953	1	1	Tx	0	1	0	12	12	0	1
131	59	3.33571	0.007913	1	1	T3N1M0	3	1	0	48	48	0	1
132	71	3.33413	-1.13072	1	0	T1	1	0	0	16	16	0	0
133	79	3.27563	0.928779	1	0	T2bN0M0	2	1	1	29	29	0	1
134	64	3.26855	3.84853	0	1	T2b	2	0	0	48	40	0	0
135	45	3.26002	-0.86422	1	1	T3a	3	1	0	72	72	0	0
136	61	3.23765	-1.77392	1	1	T2b	2	1	0	143	143	0	1
137	46	3.20636	0.572473	1	1	T4aN0M0	4	1	1	50	45	1	0
138	55	3.19371	1.82915	1	1	T3	3	1	0	24	24	0	0
139	57	3.18475	-1.07993	1	1	T2N0M0	2	0	0	16	16	0	1
140	63	3.18042	1.52925	0	1	T3bN0M0	3	1	0	12	12	0	0
141	44	3.1324	-0.94517	1	1	T1	1	1	1	32	32	0	0
142	68	3.1216	-0.29228	0	1	T2aN0M0	2	1	0	48	48	0	0
143	68	3.06194	-0.54835	0	1	Ta	a	0	0	291	291	0	1
144	66	3.05778	0.336104	0	1	T4N0M0	4	1	1	36	6	0	1
145	42	3.00664	0.673317	1	1	T4aN2M1	4	1	1	32	32	0	1
146	74	2.98427	0.074588	0	0	Ta	a	1	0	5	5	0	0
147	65	2.98025	-0.03333	0	1	T4N0M0	4	1	0	26	26	0	0
148	57	2.97658	2.88682	1	1	T4N3M1	4	1	0	44	19	1	1
149	39	2.97463	-0.81733	1	1	T2bN1M0	2	1	1	46	45	1	0
150	65	2.97283	-1.24788	0	1	T2N0M0	2	0	0	41	41	0	0
151	51	2.95658	-0.52189	1	1	T3	3	1	0	10	10	0	0
152	63	2.95654	2.99304	0	1	T3N0M0	3	1	0	41	40	1	0
153	34	2.94088	-0.30585	1	1	T3N2M0	3	1	1	3	3	0	1
154	37	2.94082	2.18738	1	1	T1N0M0	1	1	0	38	15	0	1
155	51	2.92459	0.857739	1	1	T3N0M0	3	1	0	69	67	0	0
156	73	2.91782	0.53531	1	0	T1	1	1	0	32	31	1	1
157	30	2.88698	0.160021	1	1	T2N0M0	2	1	1	50	12	1	1
158	62	2.87914	-1.15379	1	1	T3N0M0	3	1	0	47	47	0	0
159	71	2.85489	2.71693	0	1	T4bN2M0	4	1	0	16	16	0	0
160	37	2.8545	-0.53336	1	1	T1	1	1	0	32	32	0	0
161	90	2.84986	-1.93204	1	1	T2bN0M0	2	1	1	6	5	1	1
162	56	2.83794	-0.19418	1	1	T1	1	1	0	13	13	0	0
163	85	2.83404	1.44269	1	1	T2bN2M0	2	1	1	28	28	0	1
164	41	2.82813	-3.62889	1	1	T4a	4	1	0	12	12	0	0
165	75	2.81935	1.86949	0	0	T1M0N0	1	1	0	9	9	0	1
166	73	2.79632	0.996275	0	0	TxN0M0	0	1	0	4	4	0	1
167	56	2.79512	-1.82422	1	1	T2a	2	1	0	65	64	0	0
168	67	2.78516	3.09355	0	1	T0N0M0	0	1	0	60	60	0	0
169	48	2.77667	-0.66451	1	1	T2b	2	0	0	13	12	1	0
170	82	2.77086	2.72445	1	1	T0N0M0	0	1	1	47	43	0	0
171	40	2.76882	3.05863	1	1	T2bN0M0	2	1	0	44	40	1	1
172	75	2.74317	-3.20217	0	0	T2N0M0	2	1	0	34	31	1	1
173	68	2.73899	0.227024	0	1	T1N0M0	1	0	0	57	57	0	0
174	68	2.71198	-1.75162	0	1	T1	1	1	0	53	41	1	0
175	72	2.69123	-0.06727	1	0	T3	3	1	0	86	46	0	0
176	68	2.69008	-0.75673	0	1	T2N0MO	2	1	0	61	58	0	0
177	81	2.68829	0.210443	1	1	T2N0M0	2	1	1	19	19	0	0
178	63	2.68009	-1.46594	0	1	T1	1	1	0	60	40	0	0
179	66	2.67787	0.147155	0	1	T3N0M0	3	1	0	4	2	1	1
180	70	2.665	-0.6187	0	1	T3bN0M0	3	1	0	60	60	0	0
181	51	2.65693	-1.47805	1	1	T2N0M0	2	1	0	129	129	0	0
182	73	2.65446	-0.27266	0	0	T3bN0M0	3	1	0	60	60	0	0
183	67	2.65111	0.267599	0	1	T1N0M0	1	1	0	12	9	1	0
184	81	2.64326	-0.30641	1	1	T4aN2M0	4	1	1	57	57	0	0
185	74	2.63263	-0.44568	0	0	T3a	3	0	0	50	48	0	0
186	60	2.63198	-1.91336	1	1	T1N0M0	1	1	0	48	48	0	0
187	55	2.62464	-2.90412	1	1	T1N0M1	1	1	0	12	12	0	0
188	70	2.61142	-1.15418	0	1	T4aN0M0	4	0	0	48	48	0	0
189	68	2.58041	3.8853	0	1	T1	1	1	0	48	48	0	0
190	65	2.57428	1.15337	0	1	T3	3	1	0	12	12	0	0
191	77	2.57288	-0.18256	1	0	T3	3	1	1	48	48	0	0
192	50	2.56305	-0.22619	1	1	T2N0M0	2	1	0	5	5	0	0
193	67	2.55997	0.15303	0	1	T3aN0M0	3	1	0	48	24	0	0
194	56	2.54695	-1.25335	1	1	T4aN3M0	4	1	0	228	228	0	0
195	61	2.53845	-0.33874	1	1	Tis	Tis	1	0	6	6	0	0
196	55	2.52521	1.90492	1	1	T4aN3M0	4	1	0	48	48	0	0
197	57	2.5189	0.841861	1	1	T0N0M0	0	1	0	48	48	0	0
198	80	2.50561	0.844754	1	1	T4aN0M0	4	1	1	38	38	0	0
199	70	2.4655	-2.26438	0	1	T3a	3	1	0	4	4	0	0
200	69	2.45655	1.85755	0	1	Ta	a	1	0	7	7	0	0
201	57	2.44548	-2.35365	1	1	T2N0M0	2	0	0	13	12	1	0
202	66	2.4413	2.32481	0	1	TaN0M0	a	1	0	57	57	0	0
203	38	2.42351	-1.73772	1	1	T3bN2M0	3	1	0	6	6	0	0
204	61	2.38561	0.926514	1	1	T1N0M0	1	1	0	63	63	0	0
205	80	2.38106	-0.05097	1	1	T3bN0M0	3	1	1	16	12	1	1
206	42	2.33195	-0.86569	1	1	T1N0M0	1	1	0	31	24	1	1
207	67	2.32524	-3.42705	0	1	T2b	2	1	0	4	4	0	0
208	75	2.3187	-1.37488	0	0	T4aN0M0	4	1	0	29	29	0	0
209	65	2.31007	1.34498	0	1	T2N0M0	2	1	0	3	3	0	0
210	67	2.28403	0.290019	0	1	T4N0M0	4	1	0	53	53	0	0
211	54	2.27834	-0.50353	1	1	T2N2M0	2	1	0	33	33	0	1
212	80	2.27478	0.44081	1	1	T4aN0M0	4	1	1	65	65	0	0
213	58	2.25867	-1.92242	1	1	T1N0M0	1	1	0	44	44	0	1
214	61	2.2571	-0.49549	1	1	T2	2	1	0	48	48	0	0
215	46	2.25408	-1.13141	1	1	T2aN0M0	2	1	0	58	58	0	0
216	67	2.24934	2.27142	0	1	T2N0M0	2	1	0	49	49	0	0
217	59	2.22353	-0.1569	1	1	T3N3M0	3	1	0	11	8	1	1
218	67	2.18735	-1.92628	0	1	T2	2	1	0	8	8	0	0
219	80	2.17642	-0.76045	1	1	T1N0M0	1	1	1	41	41	0	0
220	68	2.16597	-1.63718	0	1	T2	2	1	0	12	12	0	0
221	56	2.16089	-0.16205	1	1	T1M0N0	1	1	0	48	48	0	0
222	60	2.15443	3.05084	1	1	T4	4	1	0	50	50	0	0
223	76	2.12926	1.42514	0	0	T1N0M0	1	0	0	15	15	0	0
224	66	2.12461	0.508438	0	1	T3N0M0	3	1	0	68	68	0	1
225	58	2.11421	1.32081	1	1	T2bN0M0	2	0	0	48	48	0	0
226	79	2.10895	-1.19287	1	1	T3N3M0	3	1	1	10	10	0	1
227	63	2.10339	-0.56391	0	1	T3b	3	0	0	24	24	0	0
228	55	2.05736	-0.66372	1	1	T2b	2	1	0	22	22	0	0
229	65	2.053	-0.06102	0	1	T3N0M0	3	1	0	27	27	0	0
230	65	2.05161	-0.15841	0	1	T2b	2	0	0	32	32	0	0
231	53	2.02717	1.47221	1	1	T4aN3M0	4	1	0	48	48	0	0
232	56	2.02631	-0.09268	1	1	T1N0M0	1	1	0	118	118	0	0
233	78	2.00092	-0.82765	1	1	T3bN0M0	3	1	1	32	32	0	1
234	67	1.9943	-2.29686	0	1	T3aN1M0	3	1	0	206	206	0	0
235	66	1.97895	-1.31697	0	1	TaN0M0	a	1	0	65	65	0	0
236	74	1.97795	-5.84612	0	0	T3N2MO	3	0	0	42	42	0	0
237	75	1.94354	-1.12193	0	0	T1NxM0	1	1	0	41	41	0	1
238	75	1.92167	1.65994	0	0	T4bN1M0	4	0	0	48	48	0	1
239	56	1.90042	-0.18402	1	1	T1N0M0	1	1	0	24	24	0	0
240	78	1.86486	0.321805	1	1	TaN0M0	a	1	1	19	19	0	1
241	62	1.86038	1.85961	1	1	T1	1	1	0	13	9	1	1
242	69	1.8586	1.98862	0	1	T1N1M0	1	0	0	159	159	0	0
243	61	1.85407	0.31571	1	1	T1N0M0	1	1	0	34	34	0	1
244	69	1.84978	0.445938	0	1	T1	1	1	0	57	57	0	0
245	56	1.82064	0.685391	1	1	T4aN2M0	4	1	0	59	59	0	0
246	65	1.77511	1.89356	0	1	T4aN0M0	4	0	0	55	55	0	1
247	78	1.76064	-1.71322	1	1	TxN0M0	0	1	1	24	24	0	0
248	62	1.75808	0.170456	1	1	T2N0M0	2	1	0	25	25	0	0
249	50	1.74121	-1.12016	1	1	T3bN0M0	3	0	0	29	29	0	0
250	64	1.72741	-1.22919	0	1	T2bN0M0	2	0	0	38	38	0	0
251	56	1.70013	0.847593	1	1	T1	1	1	0	42	42	0	1
252	55	1.67019	-1.9753	1	1	T1	1	1	0	69	45	0	0
253	70	1.64114	-0.21821	0	1	T2bN0M0	2	1	0	60	57	0	0
254	77	1.63385	-0.4518	1	0	T2	2	1	1	48	48	0	1
255	74	1.59251	-1.69969	0	0	T1N0M0	1	0	0	103	24	0	0
256	46	1.54899	0.885973	1	1	T4aN0M0	4	1	0	36	36	0	0
257	66	1.54359	-2.69175	0	1	T2a	2	1	0	7	7	0	0
258	54	1.54088	-2.20569	1	1	T2	2	1	0	17	17	0	0
259	70	1.52145	-2.08075	0	1	TaN0M0	a	0	0	24	24	0	0
260	48	1.51873	0.231624	1	1	TisN0M0	Tis	1	0	19	19	0	1
261	77	1.51617	-0.30627	1	1	T3N2M0	3	1	1	7	7	0	0
262	68	1.49747	1.60267	0	1	T2a	2	1	0	16	16	0	0
263	70	1.49537	-0.22152	0	1	T3N0M0	3	1	0	47	47	0	0
264	63	1.48867	3.38999	0	1	T1N0M0	1	1	0	42	42	0	1
265	6	1.43406	2.20765	1	1	Ta	a	1	0	13	13	0	0
266	67	1.40962	-1.35188	0	1	T3bN2M0	3	1	0	37	37	0	0
267	75	1.36821	-0.83771	0	0	T3N0M0	3	1	0	28	28	0	0
268	77	1.36733	-2.42483	1	1	T2N0M0	2	1	1	25	25	0	0
269	64	1.366	0.419499	0	1	Ta	a	0	0	63	63	0	0
270	68	1.35638	1.47283	0	1	T1N0M0	1	0	0	46	46	0	0
271	64	1.35127	2.1266	0	1	TisN0M0	Tis	1	0	26	26	0	0
272	66	1.34776	0.422765	0	1	T3b	3	1	0	22	22	0	1
273	65	1.31306	-3.89812	0	1	T1N0M0	1	1	0	12	12	0	0
274	74	1.31041	-2.24996	0	0	TisN0M0	Tis	1	0	46	30	0	0
275	77	1.28013	-2.66639	1	1	T3	3	1	1	7	7	0	1
276	66	1.23564	-2.71791	0	1	T1N0M0	1	1	0	12	12	0	1
277	48	1.22634	0.559726	1	1	T2bN0M0	2	1	0	45	45	0	0
278	57	1.16274	0.548587	1	1	TaN0M0	a	1	0	83	83	0	1
279	73	1.15865	2.78814	0	0	T0N0M0	0	0	0	24	24	0	0
280	57	1.08957	2.512	1	1	T4aN2M0	4	1	0	26	26	0	0
281	55	1.06034	-0.70869	1	1	T1N0M0	1	1	0	49	49	0	0
282	77	1.0544	2.35224	1	1	T3bN2M0	3	1	1	28	28	0	1
283	74	1.05285	-2.37716	0	0	Ta	a	1	0	42	42	0	0
284	60	0.969841	1.09169	1	1	T1	1	1	0	25	24	0	0
285	56	0.944304	0.604437	1	1	T3a	3	1	0	36	36	0	0
286	64	0.902064	-3.11424	0	1	tis	Tis	1	0	8	8	0	0
287	62	0.881913	-0.07573	1	1	T3NOMO	3	1	0	56	56	0	0
288	73	0.873934	-1.34589	0	0	T2N0M0	2	1	0	12	12	0	0
289	77	0.837638	0.9144	1	1	T3bN2M0	3	1	1	9	5	0	0
290	64	0.808201	1.37142	0	1	T3N2M0	3	1	0	8	8	0	0
291	62	0.775915	1.08484	1	1	T3aN0M0	3	1	0	22	22	0	0
292	60	0.652002	1.99686	1	1	T1N0M0	1	0	0	24	24	0	1
293	58	0.61633	-1.39283	1	1	T0M0N0	0	1	0	48	48	0	0
294	43	0.564422	-2.12323	1	1	T1M0N0	1	1	0	70	70	0	0
295	66	0.559998	1.77506	0	1	T1N0M0	1	1	0	10	10	0	1
296	77	0.550743	2.73268	1	1	T2N0M0	2	1	1	39	30	0	0
297	67	0.548492	1.26907	0	1	T4a	4	1	0	31	31	0	0
298	71	0.523309	-0.28795	0	1	Tis	Tis	1	0	45	45	0	0
299	52	0.517414	1.1831	1	1	T2N1M1	2	1	0	9	9	0	1
300	70	0.381634	-0.11954	0	1	Tis	Tis	1	0	14	14	0	0
301	63	0.239015	1.33895	0	1	T1N0M0	1	0	0	42	39	1	0
302	71	0.199768	1.12546	0	1	T1N0M0	1	0	0	66	66	0	0
303	76	0.11906	-1.85298	1	1	T4N0M0	4	0	1	39	39	0	0
304	68	0.033933	-2.2491	0	1	T4aN2MO	4	0	0	33	33	0	0
305	71	0.008882	0.97601	1	0	T2N0M0	2	0	0	31	22	1	1
306	61	0.005384	1.48643	1	1	T3N0M0	3	1	0	27	27	0	0
307	54	-0.01435	3.01342	1	1	T3bN0M0	3	1	0	20	20	0	0
308	56	-0.06135	2.74758	1	1	T1M0N0	1	1	0	29	29	0	0
309	68	-0.07482	2.4521	0	1	TisN0M0	Tis	1	0	68	67	0	0
310	76	-0.11892	2.91789	1	1	T2N0M0	2	1	1	48	48	0	0
311	73	-0.22218	0.734945	1	0	T4N2M0	4	1	0	13	13	0	0
312	73	-0.31972	0.879115	0	0	T2	2	0	0	20	14	0	1
313	71	-0.42963	0.300219	1	0	TisN1M0	Tis	0	0	84	84	0	0
314	51	-0.4911	2.27233	1	1	T4N2M0	4	1	0	11	11	0	0
315	58	-0.53211	2.56315	1	1	T1N0M0	1	1	0	12	12	0	1
316	62	-0.55112	-1.4385	0	1	T2	2	1	0	18	18	0	0
317	51	-0.59893	0.361375	1	1	T1N0M0	1	1	0	73	72	0	0
318	63	-0.83679	-1.32099	0	1	Ta	0	1	0	15	15	0	0
319	60	-0.92968	3.01795	1	1	T2b	2	1	0	30	30	0	0
320	64	-1.54632	-1.8194	0	1	T3N1M0	3	0	0	15	15	0	0
321	47	-1.91445	-1.5807	1	1	T0	0	1	0	46	46	0	0
322	60	-2.11686	-1.22777	1	1	T1	1	1	0	25	25	0	0
323	47	-3.33512	0.361063	1	1	T1	1	1	0	39	28	1	0

## Sheet: Figure 1F
patient number	age	log Bca	log NAT	age1(1,<65,0,>=65)	gender(1=male,0=female)	T stage	T stage	grade(1=high,0=low)	LN status(1=positive,0=negative)	OS m	DFS m	recurrence	death
1	76	8.01901	0.320298	0	1	T3N2MO	3	1	1	24	24	0	1
2	71	7.55263	3.25485	0	1	T4N0M0	4	1	0	44	44	0	1
3	65	7.14246	-0.42754	0	1	T4N0M0	4	1	0	60	60	0	0
4	75	6.97715	0.486098	0	0	T2aN0M0	2	0	0	16	16	0	0
5	76	6.57285	-0.02859	0	1	T1N0M0	1	1	1	33	3	1	1
6	53	6.18676	1.99104	1	1	T4	4	1	0	48	48	0	0
7	52	6.16797	-1.01257	1	1	T2bN0M0	2	1	0	30	24	0	0
8	52	6.08692	-0.02862	1	1	T1N0M0	1	1	0	34	8	0	1
9	76	6.07959	3.41336	0	1	T2N2M0	2	1	1	35	35	0	1
10	58	6.04782	0.29296	1	1	T3N0M0	3	1	1	12	12	0	1
11	73	5.88425	1.41728	1	0	T2b	2	1	0	12	12	0	0
12	63	5.76958	0.479673	0	1	T3aN0M0	3	1	1	24	24	0	1
13	75	5.69323	0.249859	0	1	T3a	3	1	1	36	36	0	0
14	68	5.64509	0.841326	0	1	T2b	2	1	0	56	56	0	0
15	51	5.60526	1.01699	1	1	T3N0M0	3	1	0	66	66	0	0
16	59	5.60203	-3.49079	1	1	T2bN0M0	2	1	0	12	12	0	0
17	74	5.35476	3.24553	0	1	T3bN0M0	3	1	1	24	24	0	1
18	48	5.34589	2.92354	1	1	T1N0M0	1	1	0	60	60	0	0
19	59	5.31983	1.73939	1	1	T3N0M0	3	1	0	24	24	0	1
20	66	5.30122	2.09496	0	1	T3N0M0	3	1	0	24	24	0	0
21	72	5.27461	-1.18264	0	1	T2aN1M0	2	1	1	36	36	0	1
22	54	5.21872	-0.49931	1	1	T3aN0M0	3	1	0	300	48	1	0
23	64	5.1902	0.616422	0	1	T2N0M0	2	1	0	27	12	0	1
24	29	5.13416	-0.79502	1	1	TaN0M0	a	1	1	36	36	0	1
25	71	5.10104	1.29862	0	1	T1N0M0	1	1	1	12	12	0	0
26	65	5.08902	-0.6729	0	1	T3bN2M0	3	1	1	24	24	0	1
27	49	4.99331	-0.25779	1	1	T1N0M0	1	0	0	24	24	0	0
28	59	4.989	1.48205	1	1	T1	1	1	0	6	6	0	0
29	92	4.95312	0.65545	0	0	T3bN0M0	3	1	1	60	51	1	1
30	64	4.94868	-1.11306	0	1	T2	2	1	0	14	14	0	0
31	70	4.92139	-0.64496	0	1	T1N0M0	1	1	0	24	10	0	0
32	62	4.8939	-1.51529	1	1	Tis	Tis	1	0	14	10	1	1
33	71	4.87749	2.12147	0	1	T1N0M0	1	1	1	24	24	0	0
34	60	4.86612	-2.0474	1	1	T2M0N0	2	1	0	24	24	0	0
35	63	4.84077	0.652415	0	1	T3N0M0	3	1	0	24	24	0	1
36	59	4.81534	-0.00518	1	1	T4N0M0	4	1	0	36	36	0	0
37	71	4.80586	0.887908	0	1	T4	4	1	1	36	36	0	0
38	53	4.79289	-4.8082	1	1	T3bN1M0	3	1	0	24	24	0	1
39	67	4.75823	-0.20202	0	1	T2N0M0	2	1	0	18	18	0	1
40	62	4.75689	0.010091	0	1	T2b	2	0	0	43	10	0	1
41	71	4.74092	0.150581	0	1	T1N0M0	1	1	1	24	24	0	0
42	42	4.72808	-0.45334	1	1	T1N0M0	1	1	0	48	24	1	1
43	67	4.70984	-0.57852	0	1	T1	1	1	0	63	33	0	0
44	71	4.65581	0.131936	0	1	T2aN0M0	2	1	0	26	22	1	1
45	70	4.60509	0.129487	0	1	T2a	2	1	1	60	60	0	0
46	62	4.58495	-0.04424	1	1	T2	2	1	0	144	144	0	0
47	32	4.58358	1.37929	1	1	TaN0M0	a	1	0	12	6	0	0
48	51	4.5802	-1.53776	1	1	T4aN0M0	4	1	0	60	60	0	0
49	69	4.57961	1.36263	0	1	T2bN0M0	2	1	1	92	84	1	1
50	74	4.57436	-1.33228	0	0	T2N0M0	2	1	0	60	60	0	0
51	53	4.5731	-2.37373	1	1	T2bN0M0	2	1	0	108	108	0	0
52	69	4.56948	-0.42248	0	1	T2N0M0	2	1	0	27	27	0	0
53	68	4.56715	-1.93744	0	1	T3	3	1	1	18	9	1	1
54	67	4.54735	2.81959	0	1	T2	2	1	0	60	60	0	0
55	48	4.48647	-0.55971	1	1	T3bN0M0	3	1	0	46	46	0	1
56	50	4.44521	-3.93795	1	1	T1N0M0	1	0	0	35	35	0	1
57	91	4.44333	0.889244	0	0	T3N0M0	3	1	1	13	13	0	0
58	71	4.44268	-4.43988	1	0	T2a	2	0	0	24	24	0	0
59	61	4.43892	-1.01544	1	1	T3a	3	1	0	8	6	1	1
60	60	4.43264	0.165092	1	1	T3N0M0	3	0	0	9	9	1	1
61	68	4.37648	5.36875	0	1	T3b	3	1	1	8	2	1	1
62	74	4.33843	-0.21088	0	0	T2b	2	1	0	36	36	0	1
63	75	4.30273	-0.85782	0	0	T3bN2M0	3	1	0	24	10	1	1
64	41	4.29926	0.517521	1	1	Tis	Tis	1	0	12	12	0	1
65	68	4.25806	1.07959	0	1	T4aN2M0	4	1	1	60	24	0	0
66	49	4.2537	-0.80559	1	1	T4N0M0	4	1	0	12	12	0	0
67	65	4.23897	-0.37218	0	1	T3bN0M0	3	1	0	36	36	0	0
68	42	4.23084	-1.20557	1	1	TaN0M0	a	1	0	60	60	0	1
69	67	4.20674	-1.63597	0	1	T1N0M0	1	1	1	84	84	0	0
70	70	4.20646	-1.12783	0	1	T3N0M0	3	1	0	14	12	1	1
71	47	4.20389	3.26269	1	1	Ta	a	1	0	24	24	0	0
72	53	4.20209	1.04706	1	1	T2N0M0	2	1	0	60	60	0	1
73	66	4.19471	-0.99616	0	1	T2	2	0	1	12	12	0	0
74	71	4.19197	-0.18779	0	1	T3N0M0	3	1	0	24	24	0	0
75	69	4.16338	-1.00374	0	1	Tis	Tis	0	0	66	66	0	1
76	60	4.15173	3.95256	1	1	T3b	3	1	0	1	1	0	0
77	66	4.10008	-2.47919	0	1	T4N2M0	4	1	1	18	18	0	0
78	59	4.09015	0.056464	1	1	T3aN2M0	3	1	0	60	60	0	1
79	65	4.088	-1.43649	0	1	T4N0M0	4	1	0	60	60	0	1
80	71	4.08443	-3.21242	1	0	T3b	3	1	0	13	13	0	0
81	65	4.08179	0.95185	0	1	T2bN0M0	2	1	1	24	12	1	0
82	73	4.05117	-0.84073	1	0	T3N0M0	3	1	0	36	36	0	1
83	59	4.04832	-0.89128	1	1	T4aN2M0	4	1	0	60	60	0	1
84	64	4.04724	0.203253	0	1	Tx	0	1	0	36	36	0	1
85	64	4.04457	-1.61151	0	1	T1NxM0	1	1	1	6	6	0	0
86	54	4.04444	0.692073	1	1	T3a	3	1	0	60	60	0	0
87	64	4.02801	-1.76201	0	1	T1N0M0	1	1	0	27	24	1	1
88	72	4.01093	-0.19283	1	0	T3	3	1	0	12	12	0	1
89	83	4.00618	1.88852	0	0	T1	1	1	1	65	58	0	0
90	60	3.99885	-0.95086	1	1	T0	0	1	0	17	17	0	0
91	47	3.98698	2.61915	1	1	T4bN0M0	4	1	0	24	24	0	0
92	65	3.9861	-1.4591	0	1	T1N0M0	1	1	0	60	54	1	1
93	63	3.96244	-0.44265	0	1	T1N0M0	1	1	1	18	15	1	1
94	61	3.93478	-0.86696	1	1	T3N0M0	3	0	0	74	74	0	0
95	60	3.93349	0.458007	1	1	T3b	3	1	0	15	12	1	1
96	72	3.91211	-1.35785	1	0	T1M0N0	1	0	0	43	43	0	0
97	63	3.90445	-1.0319	0	1	T1	1	1	1	27	13	0	1
98	54	3.89509	-2.9899	1	1	Ta	a	1	0	60	60	0	0
99	69	3.84694	0.738326	0	1	T3N0M1	3	1	0	16	16	0	0
100	62	3.83636	1.08921	0	1	T4aN0M0	4	1	0	36	24	0	0
101	61	3.82235	-0.28893	0	1	T3N1M0	3	1	1	39	6	1	1
102	50	3.76253	0.110697	1	1	T3bN0M0	3	0	0	22	22	0	0
103	50	3.75985	0.479925	1	1	T2aN1M0	2	0	0	48	48	0	1
104	63	3.75077	-2.48415	0	1	T1N0M0	1	1	0	31	26	0	0
105	60	3.72953	-0.41429	0	1	T1N0M0	1	1	1	216	204	1	1
106	62	3.66061	2.68153	0	1	T2	2	1	0	48	48	0	0
107	40	3.63402	-2.3886	1	1	T1N2M0	1	1	0	60	60	0	1
108	62	3.63356	2.81145	0	1	T1N0M0	1	1	0	60	60	0	1
109	81	3.61705	-0.52549	0	0	T1N0M0	1	1	1	6	6	0	0
110	46	3.59273	2.27858	1	1	T4aN2M0	4	1	0	12	12	0	1
111	56	3.57597	0.402927	1	1	T2N0M0	2	1	0	12	12	0	0
112	48	3.56229	-1.39335	1	1	T3b	3	1	0	6	6	0	0
113	57	3.55073	0.587954	0	1	T2N0M0	2	1	1	47	40	1	1
114	61	3.54627	0.879194	1	1	T3N2M0	3	1	0	6	6	0	1
115	68	3.54246	-2.6296	0	1	T3bN0M0	3	1	0	27	20	1	1
116	70	3.52062	-4.63658	0	1	T1N0M0	1	1	0	25	25	0	1
117	57	3.48742	0.944694	0	1	T3N1M0	3	1	1	41	40	1	1
118	46	3.48632	0.458692	1	1	T1	1	0	0	11	11	0	1
119	49	3.46951	-0.37512	1	1	T3a	3	1	0	14	4	1	1
120	60	3.45727	-0.39841	1	1	T4N2M0	4	1	0	12	12	0	0
121	51	3.45262	-3.59707	0	1	T1N0M0	1	1	1	45	45	0	0
122	73	3.44317	-1.48433	1	0	T4a	4	1	0	8	5	1	1
123	43	3.43774	1.99584	1	1	T2N0M0	2	1	0	12	12	0	0
124	58	3.43041	0.471294	1	1	T3N0M0	3	1	0	24	24	0	0
125	48	3.39778	2.25599	0	1	T1N0M0	1	1	1	42	20	0	0
126	60	3.37628	-0.42805	1	1	T1N0M0	1	0	0	26	10	1	0
127	64	3.37496	0.238469	0	1	T4	4	1	0	6	6	0	0
128	55	3.37065	0.691095	1	1	T1N0M0	1	1	0	24	24	0	0
129	46	3.3702	-0.40539	0	1	T1N0M0	1	1	1	29	29	0	0
130	38	3.33792	-0.95953	1	1	Tx	0	1	0	12	12	0	1
131	59	3.33571	0.007913	1	1	T3N1M0	3	1	0	48	48	0	1
132	71	3.33413	-1.13072	1	0	T1	1	0	0	16	16	0	0
133	79	3.27563	0.928779	1	0	T2bN0M0	2	1	1	29	29	0	1
134	64	3.26855	3.84853	0	1	T2b	2	0	0	48	40	0	0
135	45	3.26002	-0.86422	1	1	T3a	3	1	0	72	72	0	0
136	61	3.23765	-1.77392	1	1	T2b	2	1	0	143	143	0	1
137	46	3.20636	0.572473	1	1	T4aN0M0	4	1	1	50	45	1	0
138	55	3.19371	1.82915	1	1	T3	3	1	0	24	24	0	0
139	57	3.18475	-1.07993	1	1	T2N0M0	2	0	0	16	16	0	1
140	63	3.18042	1.52925	0	1	T3bN0M0	3	1	0	12	12	0	0
141	44	3.1324	-0.94517	1	1	T1	1	1	1	32	32	0	0
142	68	3.1216	-0.29228	0	1	T2aN0M0	2	1	0	48	48	0	0
143	68	3.06194	-0.54835	0	1	Ta	a	0	0	291	291	0	1
144	66	3.05778	0.336104	0	1	T4N0M0	4	1	1	36	6	0	1
145	42	3.00664	0.673317	1	1	T4aN2M1	4	1	1	32	32	0	1
146	74	2.98427	0.074588	0	0	Ta	a	1	0	5	5	0	0
147	65	2.98025	-0.03333	0	1	T4N0M0	4	1	0	26	26	0	0
148	57	2.97658	2.88682	1	1	T4N3M1	4	1	0	44	19	1	1
149	39	2.97463	-0.81733	1	1	T2bN1M0	2	1	1	46	45	1	0
150	65	2.97283	-1.24788	0	1	T2N0M0	2	0	0	41	41	0	0
151	51	2.95658	-0.52189	1	1	T3	3	1	0	10	10	0	0
152	63	2.95654	2.99304	0	1	T3N0M0	3	1	0	41	40	1	0
153	34	2.94088	-0.30585	1	1	T3N2M0	3	1	1	3	3	0	1
154	37	2.94082	2.18738	1	1	T1N0M0	1	1	0	38	15	0	1
155	51	2.92459	0.857739	1	1	T3N0M0	3	1	0	69	67	0	0
156	73	2.91782	0.53531	1	0	T1	1	1	0	32	31	1	1
157	30	2.88698	0.160021	1	1	T2N0M0	2	1	1	50	12	1	1
158	62	2.87914	-1.15379	1	1	T3N0M0	3	1	0	47	47	0	0
159	71	2.85489	2.71693	0	1	T4bN2M0	4	1	0	16	16	0	0
160	37	2.8545	-0.53336	1	1	T1	1	1	0	32	32	0	0
161	90	2.84986	-1.93204	1	1	T2bN0M0	2	1	1	6	5	1	1
162	56	2.83794	-0.19418	1	1	T1	1	1	0	13	13	0	0
163	85	2.83404	1.44269	1	1	T2bN2M0	2	1	1	28	28	0	1
164	41	2.82813	-3.62889	1	1	T4a	4	1	0	12	12	0	0
165	75	2.81935	1.86949	0	0	T1M0N0	1	1	0	9	9	0	1
166	73	2.79632	0.996275	0	0	TxN0M0	0	1	0	4	4	0	1
167	56	2.79512	-1.82422	1	1	T2a	2	1	0	65	64	0	0
168	67	2.78516	3.09355	0	1	T0N0M0	0	1	0	60	60	0	0
169	48	2.77667	-0.66451	1	1	T2b	2	0	0	13	12	1	0
170	82	2.77086	2.72445	1	1	T0N0M0	0	1	1	47	43	0	0
171	40	2.76882	3.05863	1	1	T2bN0M0	2	1	0	44	40	1	1
172	75	2.74317	-3.20217	0	0	T2N0M0	2	1	0	34	31	1	1
173	68	2.73899	0.227024	0	1	T1N0M0	1	0	0	57	57	0	0
174	68	2.71198	-1.75162	0	1	T1	1	1	0	53	41	1	0
175	72	2.69123	-0.06727	1	0	T3	3	1	0	86	46	0	0
176	68	2.69008	-0.75673	0	1	T2N0MO	2	1	0	61	58	0	0
177	81	2.68829	0.210443	1	1	T2N0M0	2	1	1	19	19	0	0
178	63	2.68009	-1.46594	0	1	T1	1	1	0	60	40	0	0
179	66	2.67787	0.147155	0	1	T3N0M0	3	1	0	4	2	1	1
180	70	2.665	-0.6187	0	1	T3bN0M0	3	1	0	60	60	0	0
181	51	2.65693	-1.47805	1	1	T2N0M0	2	1	0	129	129	0	0
182	73	2.65446	-0.27266	0	0	T3bN0M0	3	1	0	60	60	0	0
183	67	2.65111	0.267599	0	1	T1N0M0	1	1	0	12	9	1	0
184	81	2.64326	-0.30641	1	1	T4aN2M0	4	1	1	57	57	0	0
185	74	2.63263	-0.44568	0	0	T3a	3	0	0	50	48	0	0
186	60	2.63198	-1.91336	1	1	T1N0M0	1	1	0	48	48	0	0
187	55	2.62464	-2.90412	1	1	T1N0M1	1	1	0	12	12	0	0
188	70	2.61142	-1.15418	0	1	T4aN0M0	4	0	0	48	48	0	0
189	68	2.58041	3.8853	0	1	T1	1	1	0	48	48	0	0
190	65	2.57428	1.15337	0	1	T3	3	1	0	12	12	0	0
191	77	2.57288	-0.18256	1	0	T3	3	1	1	48	48	0	0
192	50	2.56305	-0.22619	1	1	T2N0M0	2	1	0	5	5	0	0
193	67	2.55997	0.15303	0	1	T3aN0M0	3	1	0	48	24	0	0
194	56	2.54695	-1.25335	1	1	T4aN3M0	4	1	0	228	228	0	0
195	61	2.53845	-0.33874	1	1	Tis	Tis	1	0	6	6	0	0
196	55	2.52521	1.90492	1	1	T4aN3M0	4	1	0	48	48	0	0
197	57	2.5189	0.841861	1	1	T0N0M0	0	1	0	48	48	0	0
198	80	2.50561	0.844754	1	1	T4aN0M0	4	1	1	38	38	0	0
199	70	2.4655	-2.26438	0	1	T3a	3	1	0	4	4	0	0
200	69	2.45655	1.85755	0	1	Ta	a	1	0	7	7	0	0
201	57	2.44548	-2.35365	1	1	T2N0M0	2	0	0	13	12	1	0
202	66	2.4413	2.32481	0	1	TaN0M0	a	1	0	57	57	0	0
203	38	2.42351	-1.73772	1	1	T3bN2M0	3	1	0	6	6	0	0
204	61	2.38561	0.926514	1	1	T1N0M0	1	1	0	63	63	0	0
205	80	2.38106	-0.05097	1	1	T3bN0M0	3	1	1	16	12	1	1
206	42	2.33195	-0.86569	1	1	T1N0M0	1	1	0	31	24	1	1
207	67	2.32524	-3.42705	0	1	T2b	2	1	0	4	4	0	0
208	75	2.3187	-1.37488	0	0	T4aN0M0	4	1	0	29	29	0	0
209	65	2.31007	1.34498	0	1	T2N0M0	2	1	0	3	3	0	0
210	67	2.28403	0.290019	0	1	T4N0M0	4	1	0	53	53	0	0
211	54	2.27834	-0.50353	1	1	T2N2M0	2	1	0	33	33	0	1
212	80	2.27478	0.44081	1	1	T4aN0M0	4	1	1	65	65	0	0
213	58	2.25867	-1.92242	1	1	T1N0M0	1	1	0	44	44	0	1
214	61	2.2571	-0.49549	1	1	T2	2	1	0	48	48	0	0
215	46	2.25408	-1.13141	1	1	T2aN0M0	2	1	0	58	58	0	0
216	67	2.24934	2.27142	0	1	T2N0M0	2	1	0	49	49	0	0
217	59	2.22353	-0.1569	1	1	T3N3M0	3	1	0	11	8	1	1
218	67	2.18735	-1.92628	0	1	T2	2	1	0	8	8	0	0
219	80	2.17642	-0.76045	1	1	T1N0M0	1	1	1	41	41	0	0
220	68	2.16597	-1.63718	0	1	T2	2	1	0	12	12	0	0
221	56	2.16089	-0.16205	1	1	T1M0N0	1	1	0	48	48	0	0
222	60	2.15443	3.05084	1	1	T4	4	1	0	50	50	0	0
223	76	2.12926	1.42514	0	0	T1N0M0	1	0	0	15	15	0	0
224	66	2.12461	0.508438	0	1	T3N0M0	3	1	0	68	68	0	1
225	58	2.11421	1.32081	1	1	T2bN0M0	2	0	0	48	48	0	0
226	79	2.10895	-1.19287	1	1	T3N3M0	3	1	1	10	10	0	1
227	63	2.10339	-0.56391	0	1	T3b	3	0	0	24	24	0	0
228	55	2.05736	-0.66372	1	1	T2b	2	1	0	22	22	0	0
229	65	2.053	-0.06102	0	1	T3N0M0	3	1	0	27	27	0	0
230	65	2.05161	-0.15841	0	1	T2b	2	0	0	32	32	0	0
231	53	2.02717	1.47221	1	1	T4aN3M0	4	1	0	48	48	0	0
232	56	2.02631	-0.09268	1	1	T1N0M0	1	1	0	118	118	0	0
233	78	2.00092	-0.82765	1	1	T3bN0M0	3	1	1	32	32	0	1
234	67	1.9943	-2.29686	0	1	T3aN1M0	3	1	0	206	206	0	0
235	66	1.97895	-1.31697	0	1	TaN0M0	a	1	0	65	65	0	0
236	74	1.97795	-5.84612	0	0	T3N2MO	3	0	0	42	42	0	0
237	75	1.94354	-1.12193	0	0	T1NxM0	1	1	0	41	41	0	1
238	75	1.92167	1.65994	0	0	T4bN1M0	4	0	0	48	48	0	1
239	56	1.90042	-0.18402	1	1	T1N0M0	1	1	0	24	24	0	0
240	78	1.86486	0.321805	1	1	TaN0M0	a	1	1	19	19	0	1
241	62	1.86038	1.85961	1	1	T1	1	1	0	13	9	1	1
242	69	1.8586	1.98862	0	1	T1N1M0	1	0	0	159	159	0	0
243	61	1.85407	0.31571	1	1	T1N0M0	1	1	0	34	34	0	1
244	69	1.84978	0.445938	0	1	T1	1	1	0	57	57	0	0
245	56	1.82064	0.685391	1	1	T4aN2M0	4	1	0	59	59	0	0
246	65	1.77511	1.89356	0	1	T4aN0M0	4	0	0	55	55	0	1
247	78	1.76064	-1.71322	1	1	TxN0M0	0	1	1	24	24	0	0
248	62	1.75808	0.170456	1	1	T2N0M0	2	1	0	25	25	0	0
249	50	1.74121	-1.12016	1	1	T3bN0M0	3	0	0	29	29	0	0
250	64	1.72741	-1.22919	0	1	T2bN0M0	2	0	0	38	38	0	0
251	56	1.70013	0.847593	1	1	T1	1	1	0	42	42	0	1
252	55	1.67019	-1.9753	1	1	T1	1	1	0	69	45	0	0
253	70	1.64114	-0.21821	0	1	T2bN0M0	2	1	0	60	57	0	0
254	77	1.63385	-0.4518	1	0	T2	2	1	1	48	48	0	1
255	74	1.59251	-1.69969	0	0	T1N0M0	1	0	0	103	24	0	0
256	46	1.54899	0.885973	1	1	T4aN0M0	4	1	0	36	36	0	0
257	66	1.54359	-2.69175	0	1	T2a	2	1	0	7	7	0	0
258	54	1.54088	-2.20569	1	1	T2	2	1	0	17	17	0	0
259	70	1.52145	-2.08075	0	1	TaN0M0	a	0	0	24	24	0	0
260	48	1.51873	0.231624	1	1	TisN0M0	Tis	1	0	19	19	0	1
261	77	1.51617	-0.30627	1	1	T3N2M0	3	1	1	7	7	0	0
262	68	1.49747	1.60267	0	1	T2a	2	1	0	16	16	0	0
263	70	1.49537	-0.22152	0	1	T3N0M0	3	1	0	47	47	0	0
264	63	1.48867	3.38999	0	1	T1N0M0	1	1	0	42	42	0	1
265	6	1.43406	2.20765	1	1	Ta	a	1	0	13	13	0	0
266	67	1.40962	-1.35188	0	1	T3bN2M0	3	1	0	37	37	0	0
267	75	1.36821	-0.83771	0	0	T3N0M0	3	1	0	28	28	0	0
268	77	1.36733	-2.42483	1	1	T2N0M0	2	1	1	25	25	0	0
269	64	1.366	0.419499	0	1	Ta	a	0	0	63	63	0	0
270	68	1.35638	1.47283	0	1	T1N0M0	1	0	0	46	46	0	0
271	64	1.35127	2.1266	0	1	TisN0M0	Tis	1	0	26	26	0	0
272	66	1.34776	0.422765	0	1	T3b	3	1	0	22	22	0	1
273	65	1.31306	-3.89812	0	1	T1N0M0	1	1	0	12	12	0	0
274	74	1.31041	-2.24996	0	0	TisN0M0	Tis	1	0	46	30	0	0
275	77	1.28013	-2.66639	1	1	T3	3	1	1	7	7	0	1
276	66	1.23564	-2.71791	0	1	T1N0M0	1	1	0	12	12	0	1
277	48	1.22634	0.559726	1	1	T2bN0M0	2	1	0	45	45	0	0
278	57	1.16274	0.548587	1	1	TaN0M0	a	1	0	83	83	0	1
279	73	1.15865	2.78814	0	0	T0N0M0	0	0	0	24	24	0	0
280	57	1.08957	2.512	1	1	T4aN2M0	4	1	0	26	26	0	0
281	55	1.06034	-0.70869	1	1	T1N0M0	1	1	0	49	49	0	0
282	77	1.0544	2.35224	1	1	T3bN2M0	3	1	1	28	28	0	1
283	74	1.05285	-2.37716	0	0	Ta	a	1	0	42	42	0	0
284	60	0.969841	1.09169	1	1	T1	1	1	0	25	24	0	0
285	56	0.944304	0.604437	1	1	T3a	3	1	0	36	36	0	0
286	64	0.902064	-3.11424	0	1	tis	Tis	1	0	8	8	0	0
287	62	0.881913	-0.07573	1	1	T3NOMO	3	1	0	56	56	0	0
288	73	0.873934	-1.34589	0	0	T2N0M0	2	1	0	12	12	0	0
289	77	0.837638	0.9144	1	1	T3bN2M0	3	1	1	9	5	0	0
290	64	0.808201	1.37142	0	1	T3N2M0	3	1	0	8	8	0	0
291	62	0.775915	1.08484	1	1	T3aN0M0	3	1	0	22	22	0	0
292	60	0.652002	1.99686	1	1	T1N0M0	1	0	0	24	24	0	1
293	58	0.61633	-1.39283	1	1	T0M0N0	0	1	0	48	48	0	0
294	43	0.564422	-2.12323	1	1	T1M0N0	1	1	0	70	70	0	0
295	66	0.559998	1.77506	0	1	T1N0M0	1	1	0	10	10	0	1
296	77	0.550743	2.73268	1	1	T2N0M0	2	1	1	39	30	0	0
297	67	0.548492	1.26907	0	1	T4a	4	1	0	31	31	0	0
298	71	0.523309	-0.28795	0	1	Tis	Tis	1	0	45	45	0	0
299	52	0.517414	1.1831	1	1	T2N1M1	2	1	0	9	9	0	1
300	70	0.381634	-0.11954	0	1	Tis	Tis	1	0	14	14	0	0
301	63	0.239015	1.33895	0	1	T1N0M0	1	0	0	42	39	1	0
302	71	0.199768	1.12546	0	1	T1N0M0	1	0	0	66	66	0	0
303	76	0.11906	-1.85298	1	1	T4N0M0	4	0	1	39	39	0	0
304	68	0.033933	-2.2491	0	1	T4aN2MO	4	0	0	33	33	0	0
305	71	0.008882	0.97601	1	0	T2N0M0	2	0	0	31	22	1	1
306	61	0.005384	1.48643	1	1	T3N0M0	3	1	0	27	27	0	0
307	54	-0.01435	3.01342	1	1	T3bN0M0	3	1	0	20	20	0	0
308	56	-0.06135	2.74758	1	1	T1M0N0	1	1	0	29	29	0	0
309	68	-0.07482	2.4521	0	1	TisN0M0	Tis	1	0	68	67	0	0
310	76	-0.11892	2.91789	1	1	T2N0M0	2	1	1	48	48	0	0
311	73	-0.22218	0.734945	1	0	T4N2M0	4	1	0	13	13	0	0
312	73	-0.31972	0.879115	0	0	T2	2	0	0	20	14	0	1
313	71	-0.42963	0.300219	1	0	TisN1M0	Tis	0	0	84	84	0	0
314	51	-0.4911	2.27233	1	1	T4N2M0	4	1	0	11	11	0	0
315	58	-0.53211	2.56315	1	1	T1N0M0	1	1	0	12	12	0	1
316	62	-0.55112	-1.4385	0	1	T2	2	1	0	18	18	0	0
317	51	-0.59893	0.361375	1	1	T1N0M0	1	1	0	73	72	0	0
318	63	-0.83679	-1.32099	0	1	Ta	0	1	0	15	15	0	0
319	60	-0.92968	3.01795	1	1	T2b	2	1	0	30	30	0	0
320	64	-1.54632	-1.8194	0	1	T3N1M0	3	0	0	15	15	0	0
321	47	-1.91445	-1.5807	1	1	T0	0	1	0	46	46	0	0
322	60	-2.11686	-1.22777	1	1	T1	1	1	0	25	25	0	0
323	47	-3.33512	0.361063	1	1	T1	1	1	0	39	28	1	0

## Sheet: Figure 1G
id	id	UBE2C	log	relative	tissue
TCGA-BT-A20R-11A-11R-A16R-07	TCGA-BT-A20R	0.50015	-0.999566	-2.71925	NAT
TCGA-BT-A20Q-11A-11R-A14Y-07	TCGA-BT-A20Q	0.11834	-3.079	-4.79868	NAT
TCGA-GD-A3OQ-11A-21R-A220-07	TCGA-GD-A3OQ	1.19283	0.254393	-1.4653	NAT
TCGA-GD-A3OP-11A-11R-A220-07	TCGA-GD-A3OP	2.14153	1.09864	-0.621047	NAT
TCGA-CU-A0YR-11A-13R-A10U-07	TCGA-CU-A0YR	1.80714	0.853711	-0.865977	NAT
TCGA-GC-A6I3-11A-11R-A31N-07	TCGA-GC-A6I3	45.7167	5.51465	3.79496	NAT
TCGA-GD-A2C5-11A-11R-A180-07	TCGA-GD-A2C5	36.043	5.17165	3.45196	NAT
TCGA-BL-A13J-11A-13R-A10U-07	TCGA-BL-A13J	0.0845306	-3.56438	-5.28407	NAT
TCGA-BL-A13J-01A-11R-A277-07	TCGA-BL-A13J	41.5517	5.37684	3.65715	NAT
TCGA-GC-A3BM-11A-11R-A22U-07	TCGA-GC-A3BM	7.55753	2.91792	1.19823	NAT
TCGA-BT-A20U-11A-11R-A14Y-07	TCGA-BT-A20U	17.8145	4.15498	2.43529	NAT
TCGA-K4-A54R-11A-11R-A26T-07	TCGA-K4-A54R	0.260139	-1.94265	-3.66233	NAT
TCGA-CU-A0YN-11A-11R-A10U-07	TCGA-CU-A0YN	23.1973	4.53588	2.81619	NAT
TCGA-BT-A2LB-11A-11R-A18C-07	TCGA-BT-A2LB	11.1009	3.4726	1.75292	NAT
TCGA-GC-A3WC-11A-11R-A22U-07	TCGA-GC-A3WC	2.74579	1.45722	-0.262469	NAT
TCGA-K4-A5RI-11A-11R-A28M-07	TCGA-K4-A5RI	6.35467	2.66782	0.948129	NAT
TCGA-BT-A20N-11A-11R-A14Y-07	TCGA-BT-A20N	0.664443	-0.589783	-2.30947	NAT
TCGA-K4-A3WV-11A-21R-A22U-07	TCGA-K4-A3WV	0.470489	-1.08777	-2.80746	NAT
TCGA-BT-A20W-11A-11R-A14Y-07	TCGA-BT-A20W	31.5628	4.98015	3.26047	NAT
TCGA-BT-A2LA-11A-11R-A18C-07	TCGA-BT-A2LA	9.19247	3.20045	1.48076	NAT
TCGA-FD-A3SM-01A-11R-A22U-07	TCGA-FD-A3SM	35.8471	5.16379	3.4441	CA
TCGA-XF-A9SY-01A-21R-A42T-07	TCGA-XF-A9SY	150.379	7.23246	5.51277	CA
TCGA-FD-A6TG-01A-11R-A32O-07	TCGA-FD-A6TG	39.3573	5.29856	3.57887	CA
TCGA-FD-A5BZ-01A-11R-A28M-07	TCGA-FD-A5BZ	50.9481	5.67096	3.95127	CA
TCGA-CU-A72E-01A-12R-A33J-07	TCGA-CU-A72E	26.3967	4.72229	3.0026	CA
TCGA-KQ-A41O-01A-12R-A352-07	TCGA-KQ-A41O	102.499	6.67947	4.95978	CA
TCGA-XF-AAN0-01A-11R-A42T-07	TCGA-XF-AAN0	28.9959	4.85778	3.13809	CA
TCGA-GC-A3YS-01A-11R-A23N-07	TCGA-GC-A3YS	104.969	6.71381	4.99412	CA
TCGA-ZF-A9R1-01A-11R-A39I-07	TCGA-ZF-A9R1	115.542	6.85228	5.13259	CA
TCGA-GD-A3OP-01A-21R-A220-07	TCGA-GD-A3OP	15.5533	3.95915	2.23946	CA
TCGA-4Z-AA82-01A-11R-A39I-07	TCGA-4Z-AA82	77.7564	6.28089	4.5612	CA
TCGA-FD-A3SS-01A-12R-A22U-07	TCGA-FD-A3SS	131.147	7.03504	5.31535	CA
TCGA-ZF-AA5P-01A-11R-A39I-07	TCGA-ZF-AA5P	33.7129	5.07523	3.35554	CA
TCGA-G2-AA3D-01A-11R-A39I-07	TCGA-G2-AA3D	50.4503	5.65679	3.9371	CA
TCGA-CU-A0YR-01A-12R-A10U-07	TCGA-CU-A0YR	67.1161	6.06859	4.3489	CA
TCGA-XF-A9SW-01A-11R-A42T-07	TCGA-XF-A9SW	28.2559	4.82048	3.10079	CA
TCGA-FD-A6TA-01A-12R-A33J-07	TCGA-FD-A6TA	34.7881	5.12052	3.40083	CA
TCGA-FD-A3B5-01A-11R-A20F-07	TCGA-FD-A3B5	45.6186	5.51155	3.79186	CA
TCGA-BT-A20X-01A-11R-A16R-07	TCGA-BT-A20X	48.8113	5.60914	3.88946	CA
TCGA-GV-A3JZ-01A-11R-A21D-07	TCGA-GV-A3JZ	115.808	6.85559	5.1359	CA
TCGA-UY-A78N-01A-12R-A33J-07	TCGA-UY-A78N	75.3695	6.23591	4.51622	CA
TCGA-FD-A5C0-01A-11R-A28M-07	TCGA-FD-A5C0	102.556	6.68026	4.96058	CA
TCGA-BL-A13J-01B-04R-A277-07	TCGA-BL-A13J	24.4672	4.61278	2.89309	CA
TCGA-GU-AATP-01A-11R-A39I-07	TCGA-GU-AATP	111.412	6.79976	5.08007	CA
TCGA-DK-A6B5-01A-11R-A31N-07	TCGA-DK-A6B5	46.7958	5.54831	3.82862	CA
TCGA-GD-A3OQ-01A-32R-A220-07	TCGA-GD-A3OQ	62.7247	5.97096	4.25127	CA
TCGA-UY-A8OB-01A-12R-A42T-07	TCGA-UY-A8OB	97.3352	6.60489	4.8852	CA
TCGA-LC-A66R-01A-41R-A30C-07	TCGA-LC-A66R	122.268	6.9339	5.21422	CA
TCGA-G2-AA3F-01A-12R-A42T-07	TCGA-G2-AA3F	37.7816	5.23961	3.51992	CA
TCGA-FD-A6TH-01A-11R-A32O-07	TCGA-FD-A6TH	91.3337	6.51308	4.79339	CA
TCGA-DK-A1A3-01A-11R-A13Y-07	TCGA-DK-A1A3	32.3434	5.0154	3.29571	CA
TCGA-SY-A9G0-01A-12R-A38B-07	TCGA-SY-A9G0	15.7884	3.98079	2.2611	CA
TCGA-HQ-A5ND-01A-11R-A26T-07	TCGA-HQ-A5ND	78.6176	6.29678	4.57709	CA
TCGA-DK-A6B2-01A-11R-A30C-07	TCGA-DK-A6B2	68.2712	6.09321	4.37352	CA
TCGA-UY-A8OC-01A-11R-A36F-07	TCGA-UY-A8OC	62.8902	5.97476	4.25507	CA
TCGA-E7-A97Q-01A-11R-A38B-07	TCGA-E7-A97Q	73.4601	6.19889	4.4792	CA
TCGA-FD-A5BX-01A-11R-A26T-07	TCGA-FD-A5BX	29.4507	4.88023	3.16054	CA
TCGA-C4-A0EZ-01A-21R-A24X-07	TCGA-C4-A0EZ	178.717	7.48153	5.76184	CA
TCGA-ZF-A9R9-01A-11R-A38B-07	TCGA-ZF-A9R9	12.4373	3.63661	1.91692	CA
TCGA-C4-A0F7-01A-11R-A084-07	TCGA-C4-A0F7	47.364	5.56572	3.84603	CA
TCGA-HQ-A2OE-01A-11R-A206-07	TCGA-HQ-A2OE	84.5274	6.40135	4.68166	CA
TCGA-BT-A20R-01A-12R-A16R-07	TCGA-BT-A20R	32.3652	5.01637	3.29668	CA
TCGA-BT-A20V-01A-11R-A14Y-07	TCGA-BT-A20V	82.5485	6.36717	4.64748	CA
TCGA-XF-A9SU-01A-31R-A39I-07	TCGA-XF-A9SU	121.16	6.92077	5.20108	CA
TCGA-S5-A6DX-01A-11R-A31N-07	TCGA-S5-A6DX	55.5902	5.79676	4.07707	CA
TCGA-2F-A9KO-01A-11R-A38B-07	TCGA-2F-A9KO	87.4154	6.44982	4.73013	CA
TCGA-UY-A78K-01A-11R-A33J-07	TCGA-UY-A78K	102.616	6.68111	4.96142	CA
TCGA-GU-A767-01A-11R-A32O-07	TCGA-GU-A767	70.0803	6.13094	4.41125	CA
TCGA-ZF-AA4T-01A-11R-A38B-07	TCGA-ZF-AA4T	114.407	6.83803	5.11835	CA
TCGA-XF-A9SJ-01A-11R-A39I-07	TCGA-XF-A9SJ	82.086	6.35906	4.63938	CA
TCGA-E5-A2PC-01A-11R-A206-07	TCGA-E5-A2PC	64.2445	6.0055	4.28581	CA
TCGA-FD-A3SJ-01A-12R-A22U-07	TCGA-FD-A3SJ	66.9072	6.06409	4.3444	CA
TCGA-FD-A43U-01A-11R-A23W-07	TCGA-FD-A43U	43.5863	5.4458	3.72611	CA
TCGA-GC-A6I3-01A-11R-A31N-07	TCGA-GC-A6I3	101.977	6.6721	4.95241	CA
TCGA-BT-A42F-01A-11R-A23W-07	TCGA-BT-A42F	81.1964	6.34334	4.62366	CA
TCGA-GU-A42R-01A-11R-A23N-07	TCGA-GU-A42R	46.3966	5.53595	3.81626	CA
TCGA-GU-A42P-01A-11R-A23W-07	TCGA-GU-A42P	67.7882	6.08296	4.36327	CA
TCGA-CU-A3QU-01A-11R-A22U-07	TCGA-CU-A3QU	89.1798	6.47864	4.75896	CA
TCGA-XF-A8HC-01A-11R-A36F-07	TCGA-XF-A8HC	65.4228	6.03172	4.31203	CA
TCGA-FD-A3SQ-01A-21R-A22U-07	TCGA-FD-A3SQ	9.96785	3.31728	1.59759	CA
TCGA-DK-A1AF-01A-11R-A13Y-07	TCGA-DK-A1AF	26.7845	4.74333	3.02364	CA
TCGA-ZF-A9RD-01A-11R-A42T-07	TCGA-ZF-A9RD	83.5783	6.38506	4.66537	CA
TCGA-XF-AAMT-01A-11R-A42T-07	TCGA-XF-AAMT	42.0756	5.39491	3.67522	CA
TCGA-UY-A9PF-01A-11R-A38B-07	TCGA-UY-A9PF	19.958	4.31889	2.59921	CA
TCGA-DK-A3IK-01A-32R-A21D-07	TCGA-DK-A3IK	27.3665	4.77434	3.05465	CA
TCGA-E7-A6MD-01A-41R-A352-07	TCGA-E7-A6MD	20.8472	4.38178	2.66209	CA
TCGA-FD-A3SR-01A-11R-A22U-07	TCGA-FD-A3SR	29.3368	4.87464	3.15495	CA
TCGA-XF-A8HH-01A-11R-A38B-07	TCGA-XF-A8HH	41.7807	5.38476	3.66508	CA
TCGA-BT-A20Q-01A-11R-A14Y-07	TCGA-BT-A20Q	15.5381	3.95774	2.23805	CA
TCGA-XF-A9SZ-01A-11R-A39I-07	TCGA-XF-A9SZ	100.302	6.64821	4.92852	CA
TCGA-BL-A13J-01A-11R-A10U-07	TCGA-BL-A13J	52.6497	5.71835	3.99866	CA
TCGA-FD-A6TF-01A-52R-A32O-07	TCGA-FD-A6TF	101.861	6.67046	4.95077	CA
TCGA-GV-A3JV-01A-11R-A220-07	TCGA-GV-A3JV	55.0486	5.78263	4.06295	CA
TCGA-DK-AA6L-01A-11R-A39I-07	TCGA-DK-AA6L	40.2171	5.32974	3.61005	CA
TCGA-XF-AAMZ-01A-11R-A42T-07	TCGA-XF-AAMZ	201.973	7.65802	5.93833	CA
TCGA-GV-A3QG-01A-11R-A220-07	TCGA-GV-A3QG	61.0907	5.93288	4.21319	CA
TCGA-FD-A3SL-01A-21R-A22U-07	TCGA-FD-A3SL	22.5963	4.49801	2.77832	CA
TCGA-DK-A1AB-01A-11R-A13Y-07	TCGA-DK-A1AB	26.8131	4.74487	3.02518	CA
TCGA-ZF-AA58-01A-12R-A42T-07	TCGA-ZF-AA58	82.5571	6.36732	4.64763	CA
TCGA-2F-A9KP-01A-11R-A38B-07	TCGA-2F-A9KP	95.7867	6.58175	4.86207	CA
TCGA-FJ-A3Z7-01A-12R-A23N-07	TCGA-FJ-A3Z7	23.9257	4.58049	2.8608	CA
TCGA-FD-A3SO-01A-11R-A22U-07	TCGA-FD-A3SO	60.4287	5.91716	4.19747	CA
TCGA-XF-A8HI-01A-11R-A38B-07	TCGA-XF-A8HI	31.4124	4.97326	3.25358	CA
TCGA-ZF-AA4R-01A-11R-A38B-07	TCGA-ZF-AA4R	63.6148	5.99129	4.2716	CA
TCGA-DK-A2I2-01A-11R-A180-07	TCGA-DK-A2I2	84.3644	6.39856	4.67887	CA
TCGA-DK-AA6R-01A-11R-A42T-07	TCGA-DK-AA6R	98.5862	6.62331	4.90363	CA
TCGA-DK-A1A6-01A-11R-A13Y-07	TCGA-DK-A1A6	146.37	7.19348	5.47379	CA
TCGA-DK-A3X2-01A-11R-A22U-07	TCGA-DK-A3X2	121.53	6.92517	5.20549	CA
TCGA-DK-A3IL-01A-11R-A20F-07	TCGA-DK-A3IL	122.57	6.93746	5.21777	CA
TCGA-XF-AAMH-01A-11R-A42T-07	TCGA-XF-AAMH	39.9852	5.3214	3.60171	CA
TCGA-DK-A2I6-01A-12R-A18C-07	TCGA-DK-A2I6	80.9517	6.33899	4.6193	CA
TCGA-E7-A7DV-01A-11R-A33J-07	TCGA-E7-A7DV	170.417	7.41292	5.69324	CA
TCGA-XF-A9SV-01A-21R-A42T-07	TCGA-XF-A9SV	50.813	5.66713	3.94744	CA
TCGA-FJ-A3ZE-01A-11R-A23N-07	TCGA-FJ-A3ZE	91.9832	6.5233	4.80361	CA
TCGA-XF-AAN7-01A-11R-A42T-07	TCGA-XF-AAN7	124.655	6.96179	5.2421	CA
TCGA-FD-A6TI-01A-11R-A32O-07	TCGA-FD-A6TI	7.13652	2.83522	1.11553	CA
TCGA-KQ-A41P-01A-12R-A33J-07	TCGA-KQ-A41P	83.533	6.38427	4.66459	CA
TCGA-K4-A83P-01A-11R-A352-07	TCGA-K4-A83P	22.4618	4.4894	2.76971	CA
TCGA-BT-A3PH-01A-11R-A220-07	TCGA-BT-A3PH	78.1363	6.28792	4.56823	CA
TCGA-FD-A6TE-01A-12R-A33J-07	TCGA-FD-A6TE	132.537	7.05025	5.33056	CA
TCGA-DK-A1AD-01A-11R-A13Y-07	TCGA-DK-A1AD	66.8482	6.06282	4.34313	CA
TCGA-XF-AAN3-01A-11R-A42T-07	TCGA-XF-AAN3	14.5883	3.86674	2.14705	CA
TCGA-UY-A9PE-01A-11R-A38B-07	TCGA-UY-A9PE	102.881	6.68483	4.96514	CA
TCGA-K4-A6MB-01A-11R-A31N-07	TCGA-K4-A6MB	35.7821	5.16117	3.44148	CA
TCGA-XF-A9SL-01A-11R-A39I-07	TCGA-XF-A9SL	13.9324	3.80037	2.08068	CA
TCGA-DK-A2HX-01A-12R-A18C-07	TCGA-DK-A2HX	23.2838	4.54126	2.82157	CA
TCGA-GU-A762-01A-11R-A33J-07	TCGA-GU-A762	109.369	6.77305	5.05337	CA
TCGA-UY-A78M-01A-21R-A352-07	TCGA-UY-A78M	107.471	6.74781	5.02812	CA
TCGA-UY-A78L-01A-12R-A33J-07	TCGA-UY-A78L	113.097	6.82142	5.10173	CA
TCGA-XF-A9T4-01A-11R-A39I-07	TCGA-XF-A9T4	53.7802	5.749	4.02931	CA
TCGA-DK-AA6Q-01A-11R-A39I-07	TCGA-DK-AA6Q	72.6999	6.18388	4.46419	CA
TCGA-DK-A1A7-01A-11R-A13Y-07	TCGA-DK-A1A7	70.6661	6.14295	4.42326	CA
TCGA-FD-A62O-01A-11R-A30C-07	TCGA-FD-A62O	32.5192	5.02322	3.30353	CA
TCGA-4Z-AA86-01A-11R-A39I-07	TCGA-4Z-AA86	64.1555	6.0035	4.28381	CA
TCGA-GV-A3QK-01B-11R-A23N-07	TCGA-GV-A3QK	28.3724	4.82641	3.10673	CA
TCGA-4Z-AA84-01A-11R-A39I-07	TCGA-4Z-AA84	69.1413	6.11148	4.39179	CA
TCGA-XF-A9T3-01A-11R-A42T-07	TCGA-XF-A9T3	63.4262	5.98701	4.26732	CA
TCGA-E5-A4TZ-01A-11R-A31N-07	TCGA-E5-A4TZ	93.5992	6.54842	4.82874	CA
TCGA-XF-A9SK-01A-11R-A42T-07	TCGA-XF-A9SK	36.9082	5.20587	3.48618	CA
TCGA-ZF-AA5H-01A-11R-A39I-07	TCGA-ZF-AA5H	93.3128	6.544	4.82431	CA
TCGA-XF-A9SX-01A-21R-A39I-07	TCGA-XF-A9SX	77.1703	6.26997	4.55029	CA
TCGA-GU-AATO-01A-11R-A39I-07	TCGA-GU-AATO	69.1292	6.11122	4.39153	CA
TCGA-BT-A2LD-01A-12R-A20F-07	TCGA-BT-A2LD	106.728	6.7378	5.01811	CA
TCGA-XF-A9T5-01A-11R-A42T-07	TCGA-XF-A9T5	93.4597	6.54627	4.82658	CA
TCGA-G2-AA3C-01A-21R-A39I-07	TCGA-G2-AA3C	80.7185	6.33483	4.61514	CA
TCGA-BT-A20T-01A-11R-A14Y-07	TCGA-BT-A20T	58.8974	5.88013	4.16044	CA
TCGA-CU-A0YO-01A-11R-A10U-07	TCGA-CU-A0YO	14.5911	3.86702	2.14733	CA
TCGA-FT-A61P-01A-11R-A30C-07	TCGA-FT-A61P	68.2548	6.09286	4.37317	CA
TCGA-GV-A3QF-01A-31R-A22U-07	TCGA-GV-A3QF	89.1226	6.47772	4.75803	CA
TCGA-GD-A2C5-01A-12R-A180-07	TCGA-GD-A2C5	49.8692	5.64008	3.92039	CA
TCGA-K4-A4AC-01A-21R-A26T-07	TCGA-K4-A4AC	151.112	7.23947	5.51978	CA
TCGA-2F-A9KR-01A-11R-A38B-07	TCGA-2F-A9KR	39.7165	5.31167	3.59198	CA
TCGA-FD-A5BT-01A-11R-A26T-07	TCGA-FD-A5BT	147.159	7.20123	5.48154	CA
TCGA-YC-A8S6-01A-31R-A38B-07	TCGA-YC-A8S6	40.9399	5.35543	3.63575	CA
TCGA-2F-A9KW-01A-11R-A38B-07	TCGA-2F-A9KW	106.388	6.73318	5.0135	CA
TCGA-XF-AAMR-01A-31R-A42T-07	TCGA-XF-AAMR	18.8666	4.23777	2.51808	CA
TCGA-DK-A3IM-01A-11R-A20F-07	TCGA-DK-A3IM	95.4711	6.57699	4.8573	CA
TCGA-G2-A2EL-01A-12R-A18C-07	TCGA-G2-A2EL	104.377	6.70566	4.98597	CA
TCGA-4Z-AA7S-01A-11R-A39I-07	TCGA-4Z-AA7S	53.257	5.7349	4.01521	CA
TCGA-DK-A2I4-01A-11R-A21D-07	TCGA-DK-A2I4	65.9688	6.04371	4.32402	CA
TCGA-4Z-AA89-01A-11R-A39I-07	TCGA-4Z-AA89	35.5088	5.15011	3.43042	CA
TCGA-E7-A7XN-01A-11R-A352-07	TCGA-E7-A7XN	46.7894	5.54811	3.82842	CA
TCGA-XF-A9SM-01A-11R-A42T-07	TCGA-XF-A9SM	98.0881	6.61601	4.89632	CA
TCGA-DK-A3IS-01A-21R-A21D-07	TCGA-DK-A3IS	170.516	7.41377	5.69408	CA
TCGA-DK-AA6T-01A-11R-A39I-07	TCGA-DK-AA6T	58.8822	5.87976	4.16007	CA
TCGA-CF-A47S-01A-11R-A23W-07	TCGA-CF-A47S	12.7102	3.66792	1.94823	CA
TCGA-E7-A8O8-01A-11R-A36F-07	TCGA-E7-A8O8	83.098	6.37674	4.65705	CA
TCGA-KQ-A41R-01A-21R-A352-07	TCGA-KQ-A41R	53.7658	5.74862	4.02893	CA
TCGA-DK-AA6W-01A-12R-A39I-07	TCGA-DK-AA6W	103.539	6.69403	4.97434	CA
TCGA-GC-A3I6-01A-11R-A20F-07	TCGA-GC-A3I6	98.2707	6.61869	4.899	CA
TCGA-DK-A2I1-01A-11R-A180-07	TCGA-DK-A2I1	64.1837	6.00413	4.28445	CA
TCGA-DK-A3IQ-01A-31R-A32Y-07	TCGA-DK-A3IQ	16.2891	4.02583	2.30614	CA
TCGA-K4-AAQO-01A-11R-A38B-07	TCGA-K4-AAQO	66.6583	6.05871	4.33902	CA
TCGA-XF-AAN8-01A-11R-A42T-07	TCGA-XF-AAN8	2.36721	1.24318	-0.476503	CA
TCGA-BT-A0YX-01A-11R-A10U-07	TCGA-BT-A0YX	24.9363	4.64018	2.92049	CA
TCGA-DK-A3IN-01A-11R-A20F-07	TCGA-DK-A3IN	60.7745	5.9254	4.20571	CA
TCGA-DK-A3WW-01A-22R-A23N-07	TCGA-DK-A3WW	54.0373	5.75588	4.0362	CA
TCGA-CF-A1HR-01A-11R-A13Y-07	TCGA-CF-A1HR	23.6925	4.56636	2.84667	CA
TCGA-BT-A20U-01A-11R-A14Y-07	TCGA-BT-A20U	41.4257	5.37245	3.65276	CA
TCGA-GC-A3OO-01A-11R-A22U-07	TCGA-GC-A3OO	60.0998	5.90929	4.1896	CA
TCGA-BT-A20P-01A-11R-A14Y-07	TCGA-BT-A20P	115.364	6.85005	5.13036	CA
TCGA-GV-A6ZA-01A-12R-A33J-07	TCGA-GV-A6ZA	117.962	6.88218	5.16249	CA
TCGA-CF-A5UA-01A-11R-A28M-07	TCGA-CF-A5UA	65.8175	6.0404	4.32071	CA
TCGA-H4-A2HO-01A-11R-A180-07	TCGA-H4-A2HO	8.19406	3.03458	1.31489	CA
TCGA-SY-A9G5-01A-11R-A38B-07	TCGA-SY-A9G5	67.4899	6.0766	4.35691	CA
TCGA-4Z-AA7O-01A-31R-A39I-07	TCGA-4Z-AA7O	75.8162	6.24443	4.52475	CA
TCGA-CF-A47T-01A-11R-A23W-07	TCGA-CF-A47T	144.962	7.17953	5.45984	CA
TCGA-GC-A3BM-01A-11R-A22U-07	TCGA-GC-A3BM	35.882	5.16519	3.4455	CA
TCGA-4Z-AA83-01A-11R-A39I-07	TCGA-4Z-AA83	27.2379	4.76754	3.04785	CA
TCGA-DK-A3WY-01A-11R-A22U-07	TCGA-DK-A3WY	86.8658	6.44072	4.72103	CA
TCGA-FD-A5BY-01A-31R-A28M-07	TCGA-FD-A5BY	75.933	6.24666	4.52697	CA
TCGA-E7-A5KE-01A-11R-A28M-07	TCGA-E7-A5KE	151.759	7.24564	5.52595	CA
TCGA-DK-AA6U-01A-11R-A39I-07	TCGA-DK-AA6U	174.858	7.45004	5.73035	CA
TCGA-FD-A43X-01A-11R-A23W-07	TCGA-FD-A43X	30.1366	4.91345	3.19376	CA
TCGA-E7-A85H-01A-11R-A352-07	TCGA-E7-A85H	120.355	6.91115	5.19146	CA
TCGA-GC-A4ZW-01A-11R-A26T-07	TCGA-GC-A4ZW	84.0737	6.39358	4.67389	CA
TCGA-2F-A9KQ-01A-11R-A38B-07	TCGA-2F-A9KQ	39.8776	5.31751	3.59782	CA
TCGA-K4-A6FZ-01A-11R-A31N-07	TCGA-K4-A6FZ	46.225	5.5306	3.81091	CA
TCGA-UY-A9PA-01A-11R-A38B-07	TCGA-UY-A9PA	28.9548	4.85573	3.13604	CA
TCGA-G2-A2ES-01A-11R-A180-07	TCGA-G2-A2ES	67.1113	6.06848	4.3488	CA
TCGA-GD-A76B-01A-11R-A32O-07	TCGA-GD-A76B	47.2064	5.56091	3.84122	CA
TCGA-4Z-AA80-01A-11R-A39I-07	TCGA-4Z-AA80	105.683	6.72359	5.00391	CA
TCGA-CF-A3MH-01A-11R-A20F-07	TCGA-CF-A3MH	38.8988	5.28166	3.56197	CA
TCGA-XF-AAN4-01A-11R-A42T-07	TCGA-XF-AAN4	23.3574	4.54581	2.82612	CA
TCGA-CF-A9FH-01A-11R-A38B-07	TCGA-CF-A9FH	41.1112	5.36146	3.64177	CA
TCGA-FD-A6TK-01A-42R-A33J-07	TCGA-FD-A6TK	68.6039	6.10022	4.38053	CA
TCGA-XF-AAMG-01A-11R-A42T-07	TCGA-XF-AAMG	99.52	6.63691	4.91723	CA
TCGA-R3-A69X-01A-22R-A30C-07	TCGA-R3-A69X	38.2955	5.2591	3.53941	CA
TCGA-4Z-AA7N-01A-11R-A39I-07	TCGA-4Z-AA7N	13.5945	3.76495	2.04526	CA
TCGA-2F-A9KT-01A-11R-A38B-07	TCGA-2F-A9KT	226.1	7.82082	6.10113	CA
TCGA-DK-A3IT-01A-31R-A20F-07	TCGA-DK-A3IT	70.9692	6.14912	4.42943	CA
TCGA-KQ-A41N-01A-11R-A33J-07	TCGA-KQ-A41N	56.8005	5.82783	4.10814	CA
TCGA-XF-A9SH-01A-11R-A39I-07	TCGA-XF-A9SH	9.97627	3.3185	1.59881	CA
TCGA-FD-A5BU-01A-31R-A26T-07	TCGA-FD-A5BU	28.7654	4.84626	3.12658	CA
TCGA-FD-A5C1-01A-11R-A28M-07	TCGA-FD-A5C1	100.592	6.65237	4.93268	CA
TCGA-FD-A43S-01A-21R-A23W-07	TCGA-FD-A43S	9.89376	3.30652	1.58683	CA
TCGA-DK-AA75-01A-11R-A39I-07	TCGA-DK-AA75	223.644	7.80506	6.08537	CA
TCGA-XF-A9T6-01A-11R-A42T-07	TCGA-XF-A9T6	226.634	7.82422	6.10453	CA
TCGA-4Z-AA7R-01A-11R-A39I-07	TCGA-4Z-AA7R	95.9707	6.58452	4.86483	CA
TCGA-DK-A1AC-01A-11R-A13Y-07	TCGA-DK-A1AC	62.5701	5.9674	4.24771	CA
TCGA-DK-A6B1-01A-12R-A30C-07	TCGA-DK-A6B1	71.2784	6.15539	4.4357	CA
TCGA-K4-A3WS-01A-11R-A22U-07	TCGA-K4-A3WS	68.8317	6.105	4.38531	CA
TCGA-GU-AATQ-01A-11R-A39I-07	TCGA-GU-AATQ	65.3669	6.03049	4.3108	CA
TCGA-FJ-A3Z9-01A-11R-A26T-07	TCGA-FJ-A3Z9	54.4966	5.76809	4.04841	CA
TCGA-XF-A8HB-01A-11R-A36F-07	TCGA-XF-A8HB	108	6.75489	5.0352	CA
TCGA-C4-A0F0-01A-12R-A10U-07	TCGA-C4-A0F0	105.927	6.72693	5.00724	CA
TCGA-DK-A6B0-01A-11R-A31N-07	TCGA-DK-A6B0	14.6374	3.87159	2.1519	CA
TCGA-DK-A6AW-01A-11R-A30C-07	TCGA-DK-A6AW	32.2617	5.01175	3.29206	CA
TCGA-G2-A2EC-01A-11R-A180-07	TCGA-G2-A2EC	8.18037	3.03217	1.31248	CA
TCGA-CF-A7I0-01A-22R-A352-07	TCGA-CF-A7I0	27.1148	4.76101	3.04132	CA
TCGA-XF-A8HF-01A-11R-A36F-07	TCGA-XF-A8HF	157.396	7.29826	5.57857	CA
TCGA-CU-A3YL-01A-11R-A22U-07	TCGA-CU-A3YL	36.4669	5.18852	3.46883	CA
TCGA-GU-A764-01A-11R-A352-07	TCGA-GU-A764	89.2106	6.47914	4.75946	CA
TCGA-5N-A9KM-01A-11R-A42T-07	TCGA-5N-A9KM	11.0118	3.46098	1.7413	CA
TCGA-4Z-AA81-01A-11R-A39I-07	TCGA-4Z-AA81	99.3417	6.63433	4.91464	CA
TCGA-BL-A3JM-01A-12R-A21D-07	TCGA-BL-A3JM	116.31	6.86184	5.14215	CA
TCGA-FD-A6TC-01A-21R-A33J-07	TCGA-FD-A6TC	92.3833	6.52956	4.80987	CA
TCGA-FD-A3NA-01A-11R-A21D-07	TCGA-FD-A3NA	128.337	7.00379	5.2841	CA
TCGA-UY-A78P-01A-12R-A36F-07	TCGA-UY-A78P	98.1538	6.61697	4.89728	CA
TCGA-K4-A3WU-01B-11R-A23N-07	TCGA-K4-A3WU	24.4672	4.61277	2.89309	CA
TCGA-ZF-AA56-01A-31R-A39I-07	TCGA-ZF-AA56	47.1761	5.55998	3.8403	CA
TCGA-BT-A0S7-01A-11R-A10U-07	TCGA-BT-A0S7	67.9298	6.08597	4.36628	CA
TCGA-E7-A4XJ-01A-11R-A26T-07	TCGA-E7-A4XJ	22.1644	4.47017	2.75048	CA
TCGA-BL-A13I-01A-11R-A13Y-07	TCGA-BL-A13I	34.6795	5.11601	3.39632	CA
TCGA-XF-AAMY-01A-11R-A42T-07	TCGA-XF-AAMY	44.1834	5.46543	3.74575	CA
TCGA-E7-A3Y1-01A-11R-A22U-07	TCGA-E7-A3Y1	20.252	4.33999	2.6203	CA
TCGA-ZF-A9RM-01A-11R-A38B-07	TCGA-ZF-A9RM	59.5069	5.89498	4.1753	CA
TCGA-ZF-AA4V-01A-11R-A38B-07	TCGA-ZF-AA4V	80.2045	6.32561	4.60592	CA
TCGA-4Z-AA7Y-01A-11R-A39I-07	TCGA-4Z-AA7Y	41.9589	5.39091	3.67122	CA
TCGA-ZF-A9R5-01A-12R-A42T-07	TCGA-ZF-A9R5	6.03086	2.59236	0.872677	CA
TCGA-DK-AA6P-01A-11R-A39I-07	TCGA-DK-AA6P	55.2329	5.78746	4.06777	CA
TCGA-XF-AAN5-01A-11R-A42T-07	TCGA-XF-AAN5	54.7609	5.77507	4.05539	CA
TCGA-XF-A8HE-01A-11R-A36F-07	TCGA-XF-A8HE	56.7005	5.82529	4.1056	CA
TCGA-DK-AA6M-01A-11R-A39I-07	TCGA-DK-AA6M	57.208	5.83814	4.11846	CA
TCGA-CF-A3MF-01A-12R-A21D-07	TCGA-CF-A3MF	24.6236	4.62197	2.90228	CA
TCGA-XF-A9SI-01A-11R-A39I-07	TCGA-XF-A9SI	77.8966	6.28349	4.5638	CA
TCGA-BL-A13I-01B-04R-A277-07	TCGA-BL-A13I	19.7184	4.30147	2.58178	CA
TCGA-YF-AA3L-01A-11R-A38B-07	TCGA-YF-AA3L	47.3045	5.5639	3.84422	CA
TCGA-MV-A51V-01A-11R-A26T-07	TCGA-MV-A51V	45.5498	5.50937	3.78968	CA
TCGA-DK-A1AG-01A-11R-A13Y-07	TCGA-DK-A1AG	28.9464	4.85531	3.13562	CA
TCGA-CU-A5W6-01A-11R-A28M-07	TCGA-CU-A5W6	63.645	5.99198	4.27229	CA
TCGA-XF-A9SP-01A-11R-A39I-07	TCGA-XF-A9SP	52.5251	5.71493	3.99525	CA
TCGA-E7-A7DU-01A-11R-A32O-07	TCGA-E7-A7DU	41.1962	5.36444	3.64475	CA
TCGA-FD-A6TD-01A-51R-A33J-07	TCGA-FD-A6TD	142.425	7.15406	5.43437	CA
TCGA-GU-A766-01A-11R-A32O-07	TCGA-GU-A766	99.6269	6.63846	4.91878	CA
TCGA-XF-A9T8-01A-11R-A39I-07	TCGA-XF-A9T8	55.582	5.79654	4.07686	CA
TCGA-E7-A5KF-01A-11R-A28M-07	TCGA-E7-A5KF	25.9048	4.69515	2.97546	CA
TCGA-FD-A3N5-01A-11R-A21D-07	TCGA-FD-A3N5	112.982	6.81994	5.10026	CA
TCGA-GU-A763-01A-11R-A32O-07	TCGA-GU-A763	34.0723	5.09053	3.37084	CA
TCGA-C4-A0F1-01A-11R-A034-07	TCGA-C4-A0F1	36.5595	5.19217	3.47248	CA
TCGA-CF-A8HX-01A-11R-A36F-07	TCGA-CF-A8HX	83.1196	6.37712	4.65743	CA
TCGA-CF-A9FM-01A-11R-A38B-07	TCGA-CF-A9FM	2.63412	1.39732	-0.322366	CA
TCGA-FD-A43N-01A-11R-A23W-07	TCGA-FD-A43N	25.4189	4.66783	2.94814	CA
TCGA-UY-A8OD-01A-11R-A36F-07	TCGA-UY-A8OD	37.718	5.23718	3.51749	CA
TCGA-XF-AAMQ-01A-11R-A42T-07	TCGA-XF-AAMQ	40.8669	5.35286	3.63317	CA
TCGA-XF-A8HD-01A-11R-A36F-07	TCGA-XF-A8HD	60.3719	5.91581	4.19612	CA
TCGA-FD-A62S-01A-11R-A30C-07	TCGA-FD-A62S	79.2044	6.30751	4.58782	CA
TCGA-DK-AA74-01A-11R-A39I-07	TCGA-DK-AA74	92.7156	6.53474	4.81505	CA
TCGA-XF-A9T2-01A-11R-A42T-07	TCGA-XF-A9T2	52.0202	5.701	3.98131	CA
TCGA-CF-A47V-01A-11R-A23W-07	TCGA-CF-A47V	17.9087	4.16259	2.4429	CA
TCGA-GC-A3RC-01A-11R-A22U-07	TCGA-GC-A3RC	85.7664	6.42234	4.70265	CA
TCGA-DK-A1A5-01A-11R-A13Y-07	TCGA-DK-A1A5	57.1722	5.83724	4.11755	CA
TCGA-KQ-A41Q-01A-11R-A33J-07	TCGA-KQ-A41Q	143.275	7.16264	5.44295	CA
TCGA-CU-A3KJ-01A-11R-A21D-07	TCGA-CU-A3KJ	77.5267	6.27662	4.55693	CA
TCGA-FD-A62N-01A-11R-A30C-07	TCGA-FD-A62N	55.7635	5.80125	4.08156	CA
TCGA-S5-AA26-01A-11R-A38B-07	TCGA-S5-AA26	83.2132	6.37874	4.65905	CA
TCGA-G2-A2EO-01A-11R-A180-07	TCGA-G2-A2EO	91.0675	6.50887	4.78918	CA
TCGA-XF-A9ST-01A-11R-A42T-07	TCGA-XF-A9ST	153.804	7.26495	5.54526	CA
TCGA-GC-A3RB-01A-12R-A220-07	TCGA-GC-A3RB	120.661	6.91482	5.19513	CA
TCGA-DK-AA71-01A-31R-A39I-07	TCGA-DK-AA71	67.5219	6.07728	4.35759	CA
TCGA-CU-A0YN-01A-21R-A10U-07	TCGA-CU-A0YN	63.5362	5.98951	4.26982	CA
TCGA-4Z-AA7W-01A-11R-A39I-07	TCGA-4Z-AA7W	116.136	6.85967	5.13998	CA
TCGA-ZF-A9R2-01A-11R-A39I-07	TCGA-ZF-A9R2	55.0741	5.7833	4.06361	CA
TCGA-DK-AA77-01A-11R-A39I-07	TCGA-DK-AA77	42.9434	5.42436	3.70467	CA
TCGA-XF-AAML-01A-11R-A42T-07	TCGA-XF-AAML	83.7885	6.38868	4.66899	CA
TCGA-E7-A678-01A-11R-A30C-07	TCGA-E7-A678	4.0356	2.01278	0.293094	CA
TCGA-ZF-AA4W-01A-12R-A38B-07	TCGA-ZF-AA4W	82.6696	6.36928	4.6496	CA
TCGA-PQ-A6FI-01A-11R-A31N-07	TCGA-PQ-A6FI	202.162	7.65937	5.93968	CA
TCGA-E7-A541-01A-11R-A26T-07	TCGA-E7-A541	103.623	6.6952	4.97552	CA
TCGA-DK-A1AE-01A-11R-A13Y-07	TCGA-DK-A1AE	53.7387	5.74789	4.0282	CA
TCGA-FD-A5BV-01A-11R-A26T-07	TCGA-FD-A5BV	68.7691	6.10369	4.384	CA
TCGA-E5-A4U1-01A-11R-A31N-07	TCGA-E5-A4U1	120.582	6.91387	5.19418	CA
TCGA-BT-A20J-01A-11R-A14Y-07	TCGA-BT-A20J	124.871	6.96429	5.2446	CA
TCGA-XF-AAMX-01A-11R-A42T-07	TCGA-XF-AAMX	142.341	7.15321	5.43352	CA
TCGA-GV-A3JX-01A-11R-A20F-07	TCGA-GV-A3JX	118.048	6.88323	5.16354	CA
TCGA-XF-AAME-01A-12R-A42T-07	TCGA-XF-AAME	61.2169	5.93586	4.21617	CA
TCGA-XF-A9T0-01A-11R-A39I-07	TCGA-XF-A9T0	92.7503	6.53528	4.81559	CA
TCGA-DK-AA6X-01A-12R-A42T-07	TCGA-DK-AA6X	41.1706	5.36354	3.64385	CA
TCGA-CF-A47X-01A-31R-A23W-07	TCGA-CF-A47X	8.79233	3.13625	1.41656	CA
TCGA-FD-A6TB-01A-12R-A33J-07	TCGA-FD-A6TB	53.2413	5.73447	4.01478	CA
TCGA-E7-A8O7-01A-11R-A36F-07	TCGA-E7-A8O7	9.13544	3.19147	1.47179	CA
TCGA-PQ-A6FN-01A-11R-A31N-07	TCGA-PQ-A6FN	88.3179	6.46463	4.74495	CA
TCGA-FD-A3B4-01A-12R-A206-07	TCGA-FD-A3B4	48.1217	5.58862	3.86893	CA
TCGA-E7-A677-01A-11R-A30C-07	TCGA-E7-A677	35.6455	5.15565	3.43596	CA
TCGA-UY-A78O-01A-12R-A33J-07	TCGA-UY-A78O	62.282	5.96074	4.24106	CA
TCGA-FD-A43P-01A-31R-A23W-07	TCGA-FD-A43P	467.514	8.86887	7.14918	CA
TCGA-K4-A3WV-01A-11R-A22U-07	TCGA-K4-A3WV	67.7332	6.08179	4.3621	CA
TCGA-ZF-A9RC-01A-11R-A38B-07	TCGA-ZF-A9RC	137.705	7.10544	5.38575	CA
TCGA-XF-AAMJ-01A-11R-A42T-07	TCGA-XF-AAMJ	24.289	4.60223	2.88254	CA
TCGA-CF-A3MG-01A-11R-A20F-07	TCGA-CF-A3MG	75.7575	6.24332	4.52363	CA
TCGA-BT-A2LB-01A-11R-A18C-07	TCGA-BT-A2LB	58.1711	5.86223	4.14254	CA
TCGA-UY-A9PH-01A-11R-A38B-07	TCGA-UY-A9PH	106.702	6.73744	5.01775	CA
TCGA-DK-AA6S-01A-21R-A39I-07	TCGA-DK-AA6S	33.376	5.06074	3.34105	CA
TCGA-BT-A2LA-01A-11R-A18C-07	TCGA-BT-A2LA	129.335	7.01496	5.29528	CA
TCGA-BT-A3PJ-01A-21R-A220-07	TCGA-BT-A3PJ	99.9662	6.64337	4.92368	CA
TCGA-BT-A20N-01A-11R-A14Y-07	TCGA-BT-A20N	68.537	6.09881	4.37912	CA
TCGA-GU-A42Q-01A-11R-A23W-07	TCGA-GU-A42Q	103.711	6.69643	4.97674	CA
TCGA-4Z-AA7M-01A-11R-A39I-07	TCGA-4Z-AA7M	135.302	7.08004	5.36035	CA
TCGA-K4-A54R-01A-11R-A26T-07	TCGA-K4-A54R	78.2088	6.28926	4.56957	CA
TCGA-XF-AAN2-01A-11R-A42T-07	TCGA-XF-AAN2	66.8776	6.06345	4.34376	CA
TCGA-BT-A42E-01A-11R-A23W-07	TCGA-BT-A42E	124.926	6.96493	5.24525	CA
TCGA-CF-A9FL-01A-11R-A38B-07	TCGA-CF-A9FL	38.3806	5.2623	3.54262	CA
TCGA-FD-A3SN-01A-12R-A22U-07	TCGA-FD-A3SN	49.1479	5.61906	3.89937	CA
TCGA-FD-A43Y-01A-21R-A26T-07	TCGA-FD-A43Y	52.8092	5.72272	4.00303	CA
TCGA-BT-A42C-01A-11R-A23N-07	TCGA-BT-A42C	84.6854	6.40404	4.68435	CA
TCGA-BL-A13I-01A-11R-A277-07	TCGA-BL-A13I	10.3003	3.36462	1.64493	CA
TCGA-CF-A27C-01A-11R-A16R-07	TCGA-CF-A27C	21.4102	4.42023	2.70054	CA
TCGA-UY-A9PD-01A-11R-A38B-07	TCGA-UY-A9PD	73.5343	6.20034	4.48066	CA
TCGA-FD-A3B3-01A-12R-A206-07	TCGA-FD-A3B3	111.262	6.79782	5.07813	CA
TCGA-DK-A3WX-01A-22R-A22U-07	TCGA-DK-A3WX	96.1145	6.58668	4.86699	CA
TCGA-LT-A8JT-01A-11R-A36F-07	TCGA-LT-A8JT	14.3008	3.83802	2.11833	CA
TCGA-FD-A5BS-01A-21R-A26T-07	TCGA-FD-A5BS	40.6013	5.34345	3.62377	CA
TCGA-G2-A2EK-01A-22R-A18C-07	TCGA-G2-A2EK	15.7645	3.97861	2.25892	CA
TCGA-G2-A2EJ-01A-11R-A180-07	TCGA-G2-A2EJ	78.843	6.30091	4.58122	CA
TCGA-GC-A6I1-01A-12R-A31N-07	TCGA-GC-A6I1	51.4781	5.68589	3.9662	CA
TCGA-BL-A5ZZ-01A-31R-A30C-07	TCGA-BL-A5ZZ	35.6465	5.15569	3.436	CA
TCGA-4Z-AA87-01A-11R-A39I-07	TCGA-4Z-AA87	186.143	7.54027	5.82058	CA
TCGA-DK-A3X1-01A-12R-A22U-07	TCGA-DK-A3X1	130.043	7.02284	5.30315	CA
TCGA-XF-A8HG-01A-11R-A36F-07	TCGA-XF-A8HG	24.4264	4.61037	2.89068	CA
TCGA-K4-A5RH-01A-11R-A30C-07	TCGA-K4-A5RH	95.0702	6.57092	4.85123	CA
TCGA-DK-A1AA-01A-11R-A13Y-07	TCGA-DK-A1AA	13.5815	3.76357	2.04389	CA
TCGA-G2-AA3B-01A-11R-A39I-07	TCGA-G2-AA3B	103.397	6.69206	4.97237	CA
TCGA-HQ-A5NE-01A-12R-A28M-07	TCGA-HQ-A5NE	63.4806	5.98824	4.26855	CA
TCGA-XF-AAN1-01A-31R-A42T-07	TCGA-XF-AAN1	66.713	6.0599	4.34021	CA
TCGA-FD-A3N6-01A-11R-A21D-07	TCGA-FD-A3N6	43.2261	5.43383	3.71414	CA
TCGA-K4-A4AB-01B-12R-A28M-07	TCGA-K4-A4AB	6.1266	2.61509	0.895399	CA
TCGA-FD-A5BR-01A-11R-A26T-07	TCGA-FD-A5BR	33.381	5.06096	3.34127	CA
TCGA-FJ-A3ZF-01A-11R-A23N-07	TCGA-FJ-A3ZF	89.8263	6.48907	4.76938	CA
TCGA-GV-A3QI-01A-11R-A220-07	TCGA-GV-A3QI	71.1189	6.15216	4.43247	CA
TCGA-CF-A47W-01A-11R-A23W-07	TCGA-CF-A47W	30.1549	4.91432	3.19463	CA
TCGA-BT-A20O-01A-21R-A14Y-07	TCGA-BT-A20O	41.8778	5.38812	3.66843	CA
TCGA-CF-A47Y-01A-11R-A23W-07	TCGA-CF-A47Y	10.0298	3.32622	1.60654	CA
TCGA-FD-A3SP-01A-31R-A22U-07	TCGA-FD-A3SP	56.3911	5.81739	4.09771	CA
TCGA-FD-A3B7-01A-31R-A20F-07	TCGA-FD-A3B7	79.3212	6.30964	4.58995	CA
TCGA-DK-A3IU-01A-11R-A20F-07	TCGA-DK-A3IU	64.9709	6.02172	4.30203	CA
TCGA-C4-A0F6-01A-11R-A10U-07	TCGA-C4-A0F6	121.806	6.92844	5.20875	CA
TCGA-FD-A62P-01A-32R-A30C-07	TCGA-FD-A62P	110.624	6.78951	5.06983	CA
TCGA-K4-A5RJ-01A-11R-A28M-07	TCGA-K4-A5RJ	88.4617	6.46698	4.74729	CA
TCGA-FD-A3B8-01A-31R-A20F-07	TCGA-FD-A3B8	42.417	5.40657	3.68688	CA
TCGA-K4-A5RI-01A-11R-A28M-07	TCGA-K4-A5RI	94.0424	6.55524	4.83555	CA
TCGA-CF-A3MI-01A-11R-A20F-07	TCGA-CF-A3MI	65.8905	6.042	4.32231	CA
TCGA-CF-A9FF-01A-11R-A38B-07	TCGA-CF-A9FF	72.6104	6.1821	4.46242	CA
TCGA-DK-AA76-01A-11R-A39I-07	TCGA-DK-AA76	66.7161	6.05996	4.34027	CA
TCGA-G2-A2EF-01A-12R-A18C-07	TCGA-G2-A2EF	122.179	6.93285	5.21316	CA
TCGA-FD-A3B6-01A-21R-A20F-07	TCGA-FD-A3B6	110.433	6.78703	5.06734	CA
TCGA-GV-A40G-01A-11R-A23N-07	TCGA-GV-A40G	93.089	6.54054	4.82085	CA
TCGA-XF-AAMW-01A-11R-A42T-07	TCGA-XF-AAMW	31.8765	4.99442	3.27473	CA
TCGA-GC-A3RD-01A-12R-A22U-07	TCGA-GC-A3RD	61.7744	5.94894	4.22925	CA
TCGA-GC-A3WC-01A-31R-A22U-07	TCGA-GC-A3WC	48.2208	5.59158	3.8719	CA
TCGA-GD-A6C6-01A-21R-A31N-07	TCGA-GD-A6C6	64.154	6.00347	4.28378	CA
TCGA-UY-A9PB-01A-11R-A38B-07	TCGA-UY-A9PB	76.9055	6.26501	4.54533	CA
TCGA-BT-A3PK-01A-21R-A220-07	TCGA-BT-A3PK	67.5269	6.07739	4.3577	CA
TCGA-FT-A3EE-01A-11R-A206-07	TCGA-FT-A3EE	21.2332	4.40825	2.68856	CA
TCGA-CF-A8HY-01A-11R-A36F-07	TCGA-CF-A8HY	56.264	5.81414	4.09445	CA
TCGA-DK-A6AV-01A-12R-A30C-07	TCGA-DK-A6AV	128.814	7.00914	5.28945	CA
TCGA-CF-A5U8-01A-11R-A28M-07	TCGA-CF-A5U8	11.6291	3.53967	1.81998	CA
TCGA-BT-A20W-01A-21R-A14Y-07	TCGA-BT-A20W	75.1509	6.23172	4.51203	CA

## Sheet: Figure 1I
patient number	age	log Bca	log NAT	age1(1,<65,0,>=65)	gender(1=male,0=female)	T stage	T stage	grade(1=high,0=low)	LN status(1=positive,0=negative)	OS m	DFS m	recurrence	death
1	76	8.01901	0.320298	0	1	T3N2MO	3	1	1	24	24	0	1
5	76	6.57285	-0.02859	0	1	T1N0M0	1	1	1	33	3	1	1
9	76	6.07959	3.41336	0	1	T2N2M0	2	1	1	35	35	0	1
10	58	6.04782	0.29296	1	1	T3N0M0	3	1	1	12	12	0	1
12	63	5.76958	0.479673	0	1	T3aN0M0	3	1	1	24	24	0	1
13	75	5.69323	0.249859	0	1	T3a	3	1	1	36	36	0	0
17	74	5.35476	3.24553	0	1	T3bN0M0	3	1	1	24	24	0	1
21	72	5.27461	-1.18264	0	1	T2aN1M0	2	1	1	36	36	0	1
24	29	5.13416	-0.79502	1	1	TaN0M0	a	1	1	36	36	0	1
25	71	5.10104	1.29862	0	1	T1N0M0	1	1	1	12	12	0	0
26	65	5.08902	-0.6729	0	1	T3bN2M0	3	1	1	24	24	0	1
29	92	4.95312	0.65545	0	0	T3bN0M0	3	1	1	60	51	1	1
33	71	4.87749	2.12147	0	1	T1N0M0	1	1	1	24	24	0	0
37	71	4.80586	0.887908	0	1	T4	4	1	1	36	36	0	0
41	71	4.74092	0.150581	0	1	T1N0M0	1	1	1	24	24	0	0
45	70	4.60509	0.129487	0	1	T2a	2	1	1	60	60	0	0
49	69	4.57961	1.36263	0	1	T2bN0M0	2	1	1	92	84	1	1
53	68	4.56715	-1.93744	0	1	T3	3	1	1	18	9	1	1
57	91	4.44333	0.889244	0	0	T3N0M0	3	1	1	13	13	0	0
61	68	4.37648	5.36875	0	1	T3b	3	1	1	8	2	1	1
65	68	4.25806	1.07959	0	1	T4aN2M0	4	1	1	60	24	0	0
69	67	4.20674	-1.63597	0	1	T1N0M0	1	1	1	84	84	0	0
73	66	4.19471	-0.99616	0	1	T2	2	0	1	12	12	0	0
77	66	4.10008	-2.47919	0	1	T4N2M0	4	1	1	18	18	0	0
81	65	4.08179	0.95185	0	1	T2bN0M0	2	1	1	24	12	1	0
85	64	4.04457	-1.61151	0	1	T1NxM0	1	1	1	6	6	0	0
89	83	4.00618	1.88852	0	0	T1	1	1	1	65	58	0	0
93	63	3.96244	-0.44265	0	1	T1N0M0	1	1	1	18	15	1	1
97	63	3.90445	-1.0319	0	1	T1	1	1	1	27	13	0	1
101	61	3.82235	-0.28893	0	1	T3N1M0	3	1	1	39	6	1	1
105	60	3.72953	-0.41429	0	1	T1N0M0	1	1	1	216	204	1	1
109	81	3.61705	-0.52549	0	0	T1N0M0	1	1	1	6	6	0	0
113	57	3.55073	0.587954	0	1	T2N0M0	2	1	1	47	40	1	1
117	57	3.48742	0.944694	0	1	T3N1M0	3	1	1	41	40	1	1
121	51	3.45262	-3.59707	0	1	T1N0M0	1	1	1	45	45	0	0
125	48	3.39778	2.25599	0	1	T1N0M0	1	1	1	42	20	0	0
129	46	3.3702	-0.40539	0	1	T1N0M0	1	1	1	29	29	0	0
133	79	3.27563	0.928779	1	0	T2bN0M0	2	1	1	29	29	0	1
137	46	3.20636	0.572473	1	1	T4aN0M0	4	1	1	50	45	1	0
141	44	3.1324	-0.94517	1	1	T1	1	1	1	32	32	0	0
144	66	3.05778	0.336104	0	1	T4N0M0	4	1	1	36	6	0	1
145	42	3.00664	0.673317	1	1	T4aN2M1	4	1	1	32	32	0	1
149	39	2.97463	-0.81733	1	1	T2bN1M0	2	1	1	46	45	1	0
153	34	2.94088	-0.30585	1	1	T3N2M0	3	1	1	3	3	0	1
157	30	2.88698	0.160021	1	1	T2N0M0	2	1	1	50	12	1	1
161	90	2.84986	-1.93204	1	1	T2bN0M0	2	1	1	6	5	1	1
163	85	2.83404	1.44269	1	1	T2bN2M0	2	1	1	28	28	0	1
170	82	2.77086	2.72445	1	1	T0N0M0	0	1	1	47	43	0	0
177	81	2.68829	0.210443	1	1	T2N0M0	2	1	1	19	19	0	0
184	81	2.64326	-0.30641	1	1	T4aN2M0	4	1	1	57	57	0	0
191	77	2.57288	-0.18256	1	0	T3	3	1	1	48	48	0	0
198	80	2.50561	0.844754	1	1	T4aN0M0	4	1	1	38	38	0	0
205	80	2.38106	-0.05097	1	1	T3bN0M0	3	1	1	16	12	1	1
212	80	2.27478	0.44081	1	1	T4aN0M0	4	1	1	65	65	0	0
219	80	2.17642	-0.76045	1	1	T1N0M0	1	1	1	41	41	0	0
226	79	2.10895	-1.19287	1	1	T3N3M0	3	1	1	10	10	0	1
233	78	2.00092	-0.82765	1	1	T3bN0M0	3	1	1	32	32	0	1
240	78	1.86486	0.321805	1	1	TaN0M0	a	1	1	19	19	0	1
247	78	1.76064	-1.71322	1	1	TxN0M0	0	1	1	24	24	0	0
254	77	1.63385	-0.4518	1	0	T2	2	1	1	48	48	0	1
261	77	1.51617	-0.30627	1	1	T3N2M0	3	1	1	7	7	0	0
268	77	1.36733	-2.42483	1	1	T2N0M0	2	1	1	25	25	0	0
275	77	1.28013	-2.66639	1	1	T3	3	1	1	7	7	0	1
282	77	1.0544	2.35224	1	1	T3bN2M0	3	1	1	28	28	0	1
289	77	0.837638	0.9144	1	1	T3bN2M0	3	1	1	9	5	0	0
296	77	0.550743	2.73268	1	1	T2N0M0	2	1	1	39	30	0	0
303	76	0.11906	-1.85298	1	1	T4N0M0	4	0	1	39	39	0	0
310	76	-0.11892	2.91789	1	1	T2N0M0	2	1	1	48	48	0	0
2	71	7.55263	3.25485	0	1	T4N0M0	4	1	0	44	44	0	1
3	65	7.14246	-0.42754	0	1	T4N0M0	4	1	0	60	60	0	0
4	75	6.97715	0.486098	0	0	T2aN0M0	2	0	0	16	16	0	0
6	53	6.18676	1.99104	1	1	T4	4	1	0	48	48	0	0
7	52	6.16797	-1.01257	1	1	T2bN0M0	2	1	0	30	24	0	0
8	52	6.08692	-0.02862	1	1	T1N0M0	1	1	0	34	8	0	1
11	73	5.88425	1.41728	1	0	T2b	2	1	0	12	12	0	0
14	68	5.64509	0.841326	0	1	T2b	2	1	0	56	56	0	0
15	51	5.60526	1.01699	1	1	T3N0M0	3	1	0	66	66	0	0
16	59	5.60203	-3.49079	1	1	T2bN0M0	2	1	0	12	12	0	0
18	48	5.34589	2.92354	1	1	T1N0M0	1	1	0	60	60	0	0
19	59	5.31983	1.73939	1	1	T3N0M0	3	1	0	24	24	0	1
20	66	5.30122	2.09496	0	1	T3N0M0	3	1	0	24	24	0	0
22	54	5.21872	-0.49931	1	1	T3aN0M0	3	1	0	300	48	1	0
23	64	5.1902	0.616422	0	1	T2N0M0	2	1	0	27	12	0	1
27	49	4.99331	-0.25779	1	1	T1N0M0	1	0	0	24	24	0	0
28	59	4.989	1.48205	1	1	T1	1	1	0	6	6	0	0
30	64	4.94868	-1.11306	0	1	T2	2	1	0	14	14	0	0
31	70	4.92139	-0.64496	0	1	T1N0M0	1	1	0	24	10	0	0
32	62	4.8939	-1.51529	1	1	Tis	Tis	1	0	14	10	1	1
34	60	4.86612	-2.0474	1	1	T2M0N0	2	1	0	24	24	0	0
35	63	4.84077	0.652415	0	1	T3N0M0	3	1	0	24	24	0	1
36	59	4.81534	-0.00518	1	1	T4N0M0	4	1	0	36	36	0	0
38	53	4.79289	-4.8082	1	1	T3bN1M0	3	1	0	24	24	0	1
39	67	4.75823	-0.20202	0	1	T2N0M0	2	1	0	18	18	0	1
40	62	4.75689	0.010091	0	1	T2b	2	0	0	43	10	0	1
42	42	4.72808	-0.45334	1	1	T1N0M0	1	1	0	48	24	1	1
43	67	4.70984	-0.57852	0	1	T1	1	1	0	63	33	0	0
44	71	4.65581	0.131936	0	1	T2aN0M0	2	1	0	26	22	1	1
46	62	4.58495	-0.04424	1	1	T2	2	1	0	144	144	0	0
47	32	4.58358	1.37929	1	1	TaN0M0	a	1	0	12	6	0	0
48	51	4.5802	-1.53776	1	1	T4aN0M0	4	1	0	60	60	0	0
50	74	4.57436	-1.33228	0	0	T2N0M0	2	1	0	60	60	0	0
51	53	4.5731	-2.37373	1	1	T2bN0M0	2	1	0	108	108	0	0
52	69	4.56948	-0.42248	0	1	T2N0M0	2	1	0	27	27	0	0
54	67	4.54735	2.81959	0	1	T2	2	1	0	60	60	0	0
55	48	4.48647	-0.55971	1	1	T3bN0M0	3	1	0	46	46	0	1
56	50	4.44521	-3.93795	1	1	T1N0M0	1	0	0	35	35	0	1
58	71	4.44268	-4.43988	1	0	T2a	2	0	0	24	24	0	0
59	61	4.43892	-1.01544	1	1	T3a	3	1	0	8	6	1	1
60	60	4.43264	0.165092	1	1	T3N0M0	3	0	0	9	9	1	1
62	74	4.33843	-0.21088	0	0	T2b	2	1	0	36	36	0	1
63	75	4.30273	-0.85782	0	0	T3bN2M0	3	1	0	24	10	1	1
64	41	4.29926	0.517521	1	1	Tis	Tis	1	0	12	12	0	1
66	49	4.2537	-0.80559	1	1	T4N0M0	4	1	0	12	12	0	0
67	65	4.23897	-0.37218	0	1	T3bN0M0	3	1	0	36	36	0	0
68	42	4.23084	-1.20557	1	1	TaN0M0	a	1	0	60	60	0	1
70	70	4.20646	-1.12783	0	1	T3N0M0	3	1	0	14	12	1	1
71	47	4.20389	3.26269	1	1	Ta	a	1	0	24	24	0	0
72	53	4.20209	1.04706	1	1	T2N0M0	2	1	0	60	60	0	1
74	71	4.19197	-0.18779	0	1	T3N0M0	3	1	0	24	24	0	0
75	69	4.16338	-1.00374	0	1	Tis	Tis	0	0	66	66	0	1
76	60	4.15173	3.95256	1	1	T3b	3	1	0	1	1	0	0
78	59	4.09015	0.056464	1	1	T3aN2M0	3	1	0	60	60	0	1
79	65	4.088	-1.43649	0	1	T4N0M0	4	1	0	60	60	0	1
80	71	4.08443	-3.21242	1	0	T3b	3	1	0	13	13	0	0
82	73	4.05117	-0.84073	1	0	T3N0M0	3	1	0	36	36	0	1
83	59	4.04832	-0.89128	1	1	T4aN2M0	4	1	0	60	60	0	1
84	64	4.04724	0.203253	0	1	Tx	0	1	0	36	36	0	1
86	54	4.04444	0.692073	1	1	T3a	3	1	0	60	60	0	0
87	64	4.02801	-1.76201	0	1	T1N0M0	1	1	0	27	24	1	1
88	72	4.01093	-0.19283	1	0	T3	3	1	0	12	12	0	1
90	60	3.99885	-0.95086	1	1	T0	0	1	0	17	17	0	0
91	47	3.98698	2.61915	1	1	T4bN0M0	4	1	0	24	24	0	0
92	65	3.9861	-1.4591	0	1	T1N0M0	1	1	0	60	54	1	1
94	61	3.93478	-0.86696	1	1	T3N0M0	3	0	0	74	74	0	0
95	60	3.93349	0.458007	1	1	T3b	3	1	0	15	12	1	1
96	72	3.91211	-1.35785	1	0	T1M0N0	1	0	0	43	43	0	0
98	54	3.89509	-2.9899	1	1	Ta	a	1	0	60	60	0	0
99	69	3.84694	0.738326	0	1	T3N0M1	3	1	0	16	16	0	0
100	62	3.83636	1.08921	0	1	T4aN0M0	4	1	0	36	24	0	0
102	50	3.76253	0.110697	1	1	T3bN0M0	3	0	0	22	22	0	0
103	50	3.75985	0.479925	1	1	T2aN1M0	2	0	0	48	48	0	1
104	63	3.75077	-2.48415	0	1	T1N0M0	1	1	0	31	26	0	0
106	62	3.66061	2.68153	0	1	T2	2	1	0	48	48	0	0
107	40	3.63402	-2.3886	1	1	T1N2M0	1	1	0	60	60	0	1
108	62	3.63356	2.81145	0	1	T1N0M0	1	1	0	60	60	0	1
110	46	3.59273	2.27858	1	1	T4aN2M0	4	1	0	12	12	0	1
111	56	3.57597	0.402927	1	1	T2N0M0	2	1	0	12	12	0	0
112	48	3.56229	-1.39335	1	1	T3b	3	1	0	6	6	0	0
114	61	3.54627	0.879194	1	1	T3N2M0	3	1	0	6	6	0	1
115	68	3.54246	-2.6296	0	1	T3bN0M0	3	1	0	27	20	1	1
116	70	3.52062	-4.63658	0	1	T1N0M0	1	1	0	25	25	0	1
118	46	3.48632	0.458692	1	1	T1	1	0	0	11	11	0	1
119	49	3.46951	-0.37512	1	1	T3a	3	1	0	14	4	1	1
120	60	3.45727	-0.39841	1	1	T4N2M0	4	1	0	12	12	0	0
122	73	3.44317	-1.48433	1	0	T4a	4	1	0	8	5	1	1
123	43	3.43774	1.99584	1	1	T2N0M0	2	1	0	12	12	0	0
124	58	3.43041	0.471294	1	1	T3N0M0	3	1	0	24	24	0	0
126	60	3.37628	-0.42805	1	1	T1N0M0	1	0	0	26	10	1	0
127	64	3.37496	0.238469	0	1	T4	4	1	0	6	6	0	0
128	55	3.37065	0.691095	1	1	T1N0M0	1	1	0	24	24	0	0
130	38	3.33792	-0.95953	1	1	Tx	0	1	0	12	12	0	1
131	59	3.33571	0.007913	1	1	T3N1M0	3	1	0	48	48	0	1
132	71	3.33413	-1.13072	1	0	T1	1	0	0	16	16	0	0
134	64	3.26855	3.84853	0	1	T2b	2	0	0	48	40	0	0
135	45	3.26002	-0.86422	1	1	T3a	3	1	0	72	72	0	0
136	61	3.23765	-1.77392	1	1	T2b	2	1	0	143	143	0	1
138	55	3.19371	1.82915	1	1	T3	3	1	0	24	24	0	0
139	57	3.18475	-1.07993	1	1	T2N0M0	2	0	0	16	16	0	1
140	63	3.18042	1.52925	0	1	T3bN0M0	3	1	0	12	12	0	0
142	68	3.1216	-0.29228	0	1	T2aN0M0	2	1	0	48	48	0	0
143	68	3.06194	-0.54835	0	1	Ta	a	0	0	291	291	0	1
146	74	2.98427	0.074588	0	0	Ta	a	1	0	5	5	0	0
147	65	2.98025	-0.03333	0	1	T4N0M0	4	1	0	26	26	0	0
148	57	2.97658	2.88682	1	1	T4N3M1	4	1	0	44	19	1	1
150	65	2.97283	-1.24788	0	1	T2N0M0	2	0	0	41	41	0	0
151	51	2.95658	-0.52189	1	1	T3	3	1	0	10	10	0	0
152	63	2.95654	2.99304	0	1	T3N0M0	3	1	0	41	40	1	0
154	37	2.94082	2.18738	1	1	T1N0M0	1	1	0	38	15	0	1
155	51	2.92459	0.857739	1	1	T3N0M0	3	1	0	69	67	0	0
156	73	2.91782	0.53531	1	0	T1	1	1	0	32	31	1	1
158	62	2.87914	-1.15379	1	1	T3N0M0	3	1	0	47	47	0	0
159	71	2.85489	2.71693	0	1	T4bN2M0	4	1	0	16	16	0	0
160	37	2.8545	-0.53336	1	1	T1	1	1	0	32	32	0	0
162	56	2.83794	-0.19418	1	1	T1	1	1	0	13	13	0	0
164	41	2.82813	-3.62889	1	1	T4a	4	1	0	12	12	0	0
165	75	2.81935	1.86949	0	0	T1M0N0	1	1	0	9	9	0	1
166	73	2.79632	0.996275	0	0	TxN0M0	0	1	0	4	4	0	1
167	56	2.79512	-1.82422	1	1	T2a	2	1	0	65	64	0	0
168	67	2.78516	3.09355	0	1	T0N0M0	0	1	0	60	60	0	0
169	48	2.77667	-0.66451	1	1	T2b	2	0	0	13	12	1	0
171	40	2.76882	3.05863	1	1	T2bN0M0	2	1	0	44	40	1	1
172	75	2.74317	-3.20217	0	0	T2N0M0	2	1	0	34	31	1	1
173	68	2.73899	0.227024	0	1	T1N0M0	1	0	0	57	57	0	0
174	68	2.71198	-1.75162	0	1	T1	1	1	0	53	41	1	0
175	72	2.69123	-0.06727	1	0	T3	3	1	0	86	46	0	0
176	68	2.69008	-0.75673	0	1	T2N0MO	2	1	0	61	58	0	0
178	63	2.68009	-1.46594	0	1	T1	1	1	0	60	40	0	0
179	66	2.67787	0.147155	0	1	T3N0M0	3	1	0	4	2	1	1
180	70	2.665	-0.6187	0	1	T3bN0M0	3	1	0	60	60	0	0
181	51	2.65693	-1.47805	1	1	T2N0M0	2	1	0	129	129	0	0
182	73	2.65446	-0.27266	0	0	T3bN0M0	3	1	0	60	60	0	0
183	67	2.65111	0.267599	0	1	T1N0M0	1	1	0	12	9	1	0
185	74	2.63263	-0.44568	0	0	T3a	3	0	0	50	48	0	0
186	60	2.63198	-1.91336	1	1	T1N0M0	1	1	0	48	48	0	0
187	55	2.62464	-2.90412	1	1	T1N0M1	1	1	0	12	12	0	0
188	70	2.61142	-1.15418	0	1	T4aN0M0	4	0	0	48	48	0	0
189	68	2.58041	3.8853	0	1	T1	1	1	0	48	48	0	0
190	65	2.57428	1.15337	0	1	T3	3	1	0	12	12	0	0
192	50	2.56305	-0.22619	1	1	T2N0M0	2	1	0	5	5	0	0
193	67	2.55997	0.15303	0	1	T3aN0M0	3	1	0	48	24	0	0
194	56	2.54695	-1.25335	1	1	T4aN3M0	4	1	0	228	228	0	0
195	61	2.53845	-0.33874	1	1	Tis	Tis	1	0	6	6	0	0
196	55	2.52521	1.90492	1	1	T4aN3M0	4	1	0	48	48	0	0
197	57	2.5189	0.841861	1	1	T0N0M0	0	1	0	48	48	0	0
199	70	2.4655	-2.26438	0	1	T3a	3	1	0	4	4	0	0
200	69	2.45655	1.85755	0	1	Ta	a	1	0	7	7	0	0
201	57	2.44548	-2.35365	1	1	T2N0M0	2	0	0	13	12	1	0
202	66	2.4413	2.32481	0	1	TaN0M0	a	1	0	57	57	0	0
203	38	2.42351	-1.73772	1	1	T3bN2M0	3	1	0	6	6	0	0
204	61	2.38561	0.926514	1	1	T1N0M0	1	1	0	63	63	0	0
206	42	2.33195	-0.86569	1	1	T1N0M0	1	1	0	31	24	1	1
207	67	2.32524	-3.42705	0	1	T2b	2	1	0	4	4	0	0
208	75	2.3187	-1.37488	0	0	T4aN0M0	4	1	0	29	29	0	0
209	65	2.31007	1.34498	0	1	T2N0M0	2	1	0	3	3	0	0
210	67	2.28403	0.290019	0	1	T4N0M0	4	1	0	53	53	0	0
211	54	2.27834	-0.50353	1	1	T2N2M0	2	1	0	33	33	0	1
213	58	2.25867	-1.92242	1	1	T1N0M0	1	1	0	44	44	0	1
214	61	2.2571	-0.49549	1	1	T2	2	1	0	48	48	0	0
215	46	2.25408	-1.13141	1	1	T2aN0M0	2	1	0	58	58	0	0
216	67	2.24934	2.27142	0	1	T2N0M0	2	1	0	49	49	0	0
217	59	2.22353	-0.1569	1	1	T3N3M0	3	1	0	11	8	1	1
218	67	2.18735	-1.92628	0	1	T2	2	1	0	8	8	0	0
220	68	2.16597	-1.63718	0	1	T2	2	1	0	12	12	0	0
221	56	2.16089	-0.16205	1	1	T1M0N0	1	1	0	48	48	0	0
222	60	2.15443	3.05084	1	1	T4	4	1	0	50	50	0	0
223	76	2.12926	1.42514	0	0	T1N0M0	1	0	0	15	15	0	0
224	66	2.12461	0.508438	0	1	T3N0M0	3	1	0	68	68	0	1
225	58	2.11421	1.32081	1	1	T2bN0M0	2	0	0	48	48	0	0
227	63	2.10339	-0.56391	0	1	T3b	3	0	0	24	24	0	0
228	55	2.05736	-0.66372	1	1	T2b	2	1	0	22	22	0	0
229	65	2.053	-0.06102	0	1	T3N0M0	3	1	0	27	27	0	0
230	65	2.05161	-0.15841	0	1	T2b	2	0	0	32	32	0	0
231	53	2.02717	1.47221	1	1	T4aN3M0	4	1	0	48	48	0	0
232	56	2.02631	-0.09268	1	1	T1N0M0	1	1	0	118	118	0	0
234	67	1.9943	-2.29686	0	1	T3aN1M0	3	1	0	206	206	0	0
235	66	1.97895	-1.31697	0	1	TaN0M0	a	1	0	65	65	0	0
236	74	1.97795	-5.84612	0	0	T3N2MO	3	0	0	42	42	0	0
237	75	1.94354	-1.12193	0	0	T1NxM0	1	1	0	41	41	0	1
238	75	1.92167	1.65994	0	0	T4bN1M0	4	0	0	48	48	0	1
239	56	1.90042	-0.18402	1	1	T1N0M0	1	1	0	24	24	0	0
241	62	1.86038	1.85961	1	1	T1	1	1	0	13	9	1	1
242	69	1.8586	1.98862	0	1	T1N1M0	1	0	0	159	159	0	0
243	61	1.85407	0.31571	1	1	T1N0M0	1	1	0	34	34	0	1
244	69	1.84978	0.445938	0	1	T1	1	1	0	57	57	0	0
245	56	1.82064	0.685391	1	1	T4aN2M0	4	1	0	59	59	0	0
246	65	1.77511	1.89356	0	1	T4aN0M0	4	0	0	55	55	0	1
248	62	1.75808	0.170456	1	1	T2N0M0	2	1	0	25	25	0	0
249	50	1.74121	-1.12016	1	1	T3bN0M0	3	0	0	29	29	0	0
250	64	1.72741	-1.22919	0	1	T2bN0M0	2	0	0	38	38	0	0
251	56	1.70013	0.847593	1	1	T1	1	1	0	42	42	0	1
252	55	1.67019	-1.9753	1	1	T1	1	1	0	69	45	0	0
253	70	1.64114	-0.21821	0	1	T2bN0M0	2	1	0	60	57	0	0
255	74	1.59251	-1.69969	0	0	T1N0M0	1	0	0	103	24	0	0
256	46	1.54899	0.885973	1	1	T4aN0M0	4	1	0	36	36	0	0
257	66	1.54359	-2.69175	0	1	T2a	2	1	0	7	7	0	0
258	54	1.54088	-2.20569	1	1	T2	2	1	0	17	17	0	0
259	70	1.52145	-2.08075	0	1	TaN0M0	a	0	0	24	24	0	0
260	48	1.51873	0.231624	1	1	TisN0M0	Tis	1	0	19	19	0	1
262	68	1.49747	1.60267	0	1	T2a	2	1	0	16	16	0	0
263	70	1.49537	-0.22152	0	1	T3N0M0	3	1	0	47	47	0	0
264	63	1.48867	3.38999	0	1	T1N0M0	1	1	0	42	42	0	1
265	6	1.43406	2.20765	1	1	Ta	a	1	0	13	13	0	0
266	67	1.40962	-1.35188	0	1	T3bN2M0	3	1	0	37	37	0	0
267	75	1.36821	-0.83771	0	0	T3N0M0	3	1	0	28	28	0	0
269	64	1.366	0.419499	0	1	Ta	a	0	0	63	63	0	0
270	68	1.35638	1.47283	0	1	T1N0M0	1	0	0	46	46	0	0
271	64	1.35127	2.1266	0	1	TisN0M0	Tis	1	0	26	26	0	0
272	66	1.34776	0.422765	0	1	T3b	3	1	0	22	22	0	1
273	65	1.31306	-3.89812	0	1	T1N0M0	1	1	0	12	12	0	0
274	74	1.31041	-2.24996	0	0	TisN0M0	Tis	1	0	46	30	0	0
276	66	1.23564	-2.71791	0	1	T1N0M0	1	1	0	12	12	0	1
277	48	1.22634	0.559726	1	1	T2bN0M0	2	1	0	45	45	0	0
278	57	1.16274	0.548587	1	1	TaN0M0	a	1	0	83	83	0	1
279	73	1.15865	2.78814	0	0	T0N0M0	0	0	0	24	24	0	0
280	57	1.08957	2.512	1	1	T4aN2M0	4	1	0	26	26	0	0
281	55	1.06034	-0.70869	1	1	T1N0M0	1	1	0	49	49	0	0
283	74	1.05285	-2.37716	0	0	Ta	a	1	0	42	42	0	0
284	60	0.969841	1.09169	1	1	T1	1	1	0	25	24	0	0
285	56	0.944304	0.604437	1	1	T3a	3	1	0	36	36	0	0
286	64	0.902064	-3.11424	0	1	tis	Tis	1	0	8	8	0	0
287	62	0.881913	-0.07573	1	1	T3NOMO	3	1	0	56	56	0	0
288	73	0.873934	-1.34589	0	0	T2N0M0	2	1	0	12	12	0	0
290	64	0.808201	1.37142	0	1	T3N2M0	3	1	0	8	8	0	0
291	62	0.775915	1.08484	1	1	T3aN0M0	3	1	0	22	22	0	0
292	60	0.652002	1.99686	1	1	T1N0M0	1	0	0	24	24	0	1
293	58	0.61633	-1.39283	1	1	T0M0N0	0	1	0	48	48	0	0
294	43	0.564422	-2.12323	1	1	T1M0N0	1	1	0	70	70	0	0
295	66	0.559998	1.77506	0	1	T1N0M0	1	1	0	10	10	0	1
297	67	0.548492	1.26907	0	1	T4a	4	1	0	31	31	0	0
298	71	0.523309	-0.28795	0	1	Tis	Tis	1	0	45	45	0	0
299	52	0.517414	1.1831	1	1	T2N1M1	2	1	0	9	9	0	1
300	70	0.381634	-0.11954	0	1	Tis	Tis	1	0	14	14	0	0
301	63	0.239015	1.33895	0	1	T1N0M0	1	0	0	42	39	1	0
302	71	0.199768	1.12546	0	1	T1N0M0	1	0	0	66	66	0	0
304	68	0.033933	-2.2491	0	1	T4aN2MO	4	0	0	33	33	0	0
305	71	0.008882	0.97601	1	0	T2N0M0	2	0	0	31	22	1	1
306	61	0.005384	1.48643	1	1	T3N0M0	3	1	0	27	27	0	0
307	54	-0.01435	3.01342	1	1	T3bN0M0	3	1	0	20	20	0	0
308	56	-0.06135	2.74758	1	1	T1M0N0	1	1	0	29	29	0	0
309	68	-0.07482	2.4521	0	1	TisN0M0	Tis	1	0	68	67	0	0
311	73	-0.22218	0.734945	1	0	T4N2M0	4	1	0	13	13	0	0
312	73	-0.31972	0.879115	0	0	T2	2	0	0	20	14	0	1
313	71	-0.42963	0.300219	1	0	TisN1M0	Tis	0	0	84	84	0	0
314	51	-0.4911	2.27233	1	1	T4N2M0	4	1	0	11	11	0	0
315	58	-0.53211	2.56315	1	1	T1N0M0	1	1	0	12	12	0	1
316	62	-0.55112	-1.4385	0	1	T2	2	1	0	18	18	0	0
317	51	-0.59893	0.361375	1	1	T1N0M0	1	1	0	73	72	0	0
318	63	-0.83679	-1.32099	0	1	Ta	0	1	0	15	15	0	0
319	60	-0.92968	3.01795	1	1	T2b	2	1	0	30	30	0	0
320	64	-1.54632	-1.8194	0	1	T3N1M0	3	0	0	15	15	0	0
321	47	-1.91445	-1.5807	1	1	T0	0	1	0	46	46	0	0
322	60	-2.11686	-1.22777	1	1	T1	1	1	0	25	25	0	0
323	47	-3.33512	0.361063	1	1	T1	1	1	0	39	28	1	0

## Sheet: Figure 2E
	transwell
	si-NC	si-UBE2C#1	si-UBE2C#2
	0.918367	0.451531	0.436224
	1.02551	0.47449	0.512755
	1.05612	0.497449	0.535714
	tube formation
	si-NC	si-UBE2C#1	si-UBE2C#2
	1.04564	0.369295	0.622407
	0.842324	0.564315	0.605809
	1.11618	0.435685	0.576763

## Sheet: Figure 2G
transwell
Vector	UBE2C
0.981959	1.46959
0.940103	1.62371
1.07794	1.54742
tube formation
Vector	UBE2C
1.07049	1.56677
0.996903	1.57511
0.932603	1.49988

## Sheet: Figure 2K
	Vector	UBE2C
	0	0
	0	7.12
	0	5.82
	0	3.95
	0	8
	3	6.35
	3.88	6.13
	3.12	4.84
	0	5.45
	0	5.5
	0	4
	2	0

## Sheet: Figure 2N
	Vector	UBE2C
	2.7	5.7
	3.3	6.3
	3.7	7.3
	5.3	8.3
	4.7	6.7
	3	7
	4.7	7
	3.7	5
	3.7	6.7
	3.7	6.7
	2	6
	2.3	6.3

[truncated: 78 more sheets: Figure 2O, Figure 4B, Figure 4K, Figure 5A, Figure 5B, Figure 5C, Figure 5D, Figure 5E, Figure 5F, Figure 5G, Figure 5H, Figure 5I, Figure 5J, Figure 6A, Figure 6C, Figure 6D, Figure 6F, Figure 6G, Figure 7C, Figure 7F …]
